# Supplementary material for: GARP dysfunction results in COPI displacement, depletion of Golgi v-SNAREs and calcium homeostasis proteins
Source: Front Cell Dev Biol. 2022 Dec 12;10:1066504. doi: 10.3389/fcell.2022.1066504 (PMC9791199; doi:10.3389/fcell.2022.1066504)
Supplement: Supplementary file 2 [file Table1.XLSX]

## Sheet: Raw data_MS
										Exclusive Intensity (Unnormalized)
#	Visible	Star	Protein Name	Accession Number	Molecular Weight	Protein Group Score	Identified Peptide Count	Exclusivity	Quantitative Value	Lupashin_040821_pool_1.mzML	Lupashin_040821_Pool_2.mzML	Lupashin_040821_Pool_3.mzML	VPS54KO_Set 1.mzML	VPS54KO_Set 2.mzML	VPS54KO_Set 3.mzML	VPS54KO_Set 4.mzML	VPS54KO R_Set 1.mzML	VPS54KO R_Set 2.mzML	VPS54KO R_Set 3.mzML	VPS54KO R_Set 4.mzML	VPS53KO_Set 1.mzML	VPS53KO_Set 2.mzML	VPS53KO_Set 3.mzML	VPS53KO_Set 4.mzML	VPS53KO R_Set 1.mzML	VPS53KO R_Set 2.mzML	VPS53KO R_Set 3.mzML	VPS53KO R_Set 4.mzML
1	TRUE	Empty	sp|Q09666|AHNK_HUMAN Neuroblast differentiation-associated protein AHNAK OS=Homo sapiens OX=9606 GN=AHNAK PE=1 SV=2	sp|Q09666|AHNK_HUMAN	629 kDa	0.999889	76	1		2170073000	2261809000	2267548000	673628800	534905700	343712800	619586400	371780600	330243400	722094300	544627100	1823822000	4203799000	4348009000	3723076000	2286684000	6485465000	1160153000	1472239000
2	TRUE	Empty	sp|Q9NZM1|MYOF_HUMAN Myoferlin OS=Homo sapiens OX=9606 GN=MYOF PE=1 SV=1	sp|Q9NZM1|MYOF_HUMAN	235 kDa	0.999873	31	1		1161075000	1107420000	1182886000	487069100	363460500	262632700	494439100	525898000	471463000	960657900	662867000	817789500	1981853000	1981240000	1697105000	1199746000	3152716000	740804000	787666300
3	TRUE	Empty	sp|Q07954|LRP1_HUMAN Prolow-density lipoprotein receptor-related protein 1 OS=Homo sapiens OX=9606 GN=LRP1 PE=1 SV=2	sp|Q07954|LRP1_HUMAN	505 kDa	0.999927	26	1		690072700	683003700	703281000	268424100	192963300	142516700	288788500	453721900	388349600	800893800	566594100	280467000	692954800	698948600	573626000	1030946000	2234681000	529207700	563341200
4	TRUE	Empty	sp|Q15149|PLEC_HUMAN Plectin OS=Homo sapiens OX=9606 GN=PLEC PE=1 SV=3	sp|Q15149|PLEC_HUMAN	532 kDa	0.999693	25	1		52223780	52472080	52098070	47812780	33796670	23907300	39728140	14947160	10875580	32506920	19648300	47712770	118984700	127825600	117215200	40592490	103023100	19272890	17658060
5	TRUE	Empty	sp|Q13813|SPTN1_HUMAN Spectrin alpha chain, non-erythrocytic 1 OS=Homo sapiens OX=9606 GN=SPTAN1 PE=1 SV=3	sp|Q13813|SPTN1_HUMAN	285 kDa	0.999948	22	1		92139950	101249500	96341160	62379860	35242540	29357690	52047300	29871690	23365810	66664920	41142910	58578770	152581600	153319500	145148300	106865700	285459500	80276290	69766200
6	TRUE	Empty	sp|P35579|MYH9_HUMAN Myosin-9 OS=Homo sapiens OX=9606 GN=MYH9 PE=1 SV=4	sp|P35579|MYH9_HUMAN	227 kDa	0.999909	22	0.77		129055600	117899100	131664500	54500160	34670030	29785390	51342990	39906810	28131630	83855770	54970830	101989700	242343200	241922100	212077800	118210100	262131400	116584500	135696700
7	TRUE	Empty	sp|O75165|DJC13_HUMAN DnaJ homolog subfamily C member 13 OS=Homo sapiens OX=9606 GN=DNAJC13 PE=1 SV=5	sp|O75165|DJC13_HUMAN	254 kDa	0.999857	22	1		112234700	113761900	112016300	94226610	59167640	40909040	83588280	66619700	59044920	105474300	74147450	56181180	126627700	128218400	98716560	151152000	337869900	71541650	70391520
8	TRUE	Empty	sp|Q00610|CLH1_HUMAN Clathrin heavy chain 1 OS=Homo sapiens OX=9606 GN=CLTC PE=1 SV=5	sp|Q00610|CLH1_HUMAN	192 kDa	0.999767	21	0.57		136081900	151935300	140427600	67665910	34638260	33084910	53847190	33644840	26891880	66893090	48266910	110730600	264014600	273142300	245836800	145179200	383749900	109074800	111922100
9	TRUE	Empty	sp|Q8IVF2|AHNK2_HUMAN Protein AHNAK2 OS=Homo sapiens OX=9606 GN=AHNAK2 PE=1 SV=2	sp|Q8IVF2|AHNK2_HUMAN	617 kDa	0.999914	20	1		94221540	92427910	100944500	19306530	13987730	12932100	19136090	22146270	17489130	42119860	31117030	69773330	227530400	209784100	173645000	96031720	304451200	54827740	61486430
10	TRUE	Empty	sp|Q14573|ITPR3_HUMAN Inositol 1,4,5-trisphosphate receptor type 3 OS=Homo sapiens OX=9606 GN=ITPR3 PE=1 SV=2	sp|Q14573|ITPR3_HUMAN	304 kDa	0.999846	19	0.84		77758440	79867830	73623880	69374350	52402010	31984250	53581030	28886300	21959950	42900470	33280370	59462790	131662500	138091000	108446900	82346310	173339800	32387460	39244100
11	TRUE	Empty	sp|Q14204|DYHC1_HUMAN Cytoplasmic dynein 1 heavy chain 1 OS=Homo sapiens OX=9606 GN=DYNC1H1 PE=1 SV=5	sp|Q14204|DYHC1_HUMAN	532 kDa	0.999544	19	1		13835690	12404530	12926310	7782797	4335486	2992835	5709637	3651060	2705245	7178770	4776120	10243450	24632050	23333630	24335080	12944370	28734870	7675844	9780278
12	TRUE	Empty	sp|Q01082|SPTB2_HUMAN Spectrin beta chain, non-erythrocytic 1 OS=Homo sapiens OX=9606 GN=SPTBN1 PE=1 SV=2	sp|Q01082|SPTB2_HUMAN	275 kDa	0.99995	18	0.94		120932900	95206120	117720800	72164100	55899130	43748680	74071940	49409390	37841110	96708910	68586990	73251850	185863300	173615600	179348700	106039500	263322700	92404370	78148820
13	TRUE	Empty	sp|O75369|FLNB_HUMAN Filamin-B OS=Homo sapiens OX=9606 GN=FLNB PE=1 SV=2	sp|O75369|FLNB_HUMAN	278 kDa	0.999883	16	0.81		27743150	27226590	29624600	16183880	10875130	9161830	18419340	13432830	9673482	30096570	21038150	10497510	27921400	25264690	24755570	38635920	112177000	26166930	34336240
14	TRUE	Empty	sp|P21333|FLNA_HUMAN Filamin-A OS=Homo sapiens OX=9606 GN=FLNA PE=1 SV=4	sp|P21333|FLNA_HUMAN	281 kDa	0.999863	15	0.87		139181800	126510900	144244300	50487750	30818300	27528930	51995780	59814480	46614490	147144400	94580780	74313960	170292800	173417500	154849900	170567200	374625200	128289000	170076100
15	TRUE	Empty	sp|Q86UP2|KTN1_HUMAN Kinectin OS=Homo sapiens OX=9606 GN=KTN1 PE=1 SV=1	sp|Q86UP2|KTN1_HUMAN	156 kDa	0.999848	15	1		42008000	34437620	43183350	39502050	32028290	18756300	32887630	14549020	10275440	23862510	15372050	27079380	64103380	63828710	69578170	37331170	56889560	30205950	36806030
16	TRUE	Empty	sp|Q9Y490|TLN1_HUMAN Talin-1 OS=Homo sapiens OX=9606 GN=TLN1 PE=1 SV=3	sp|Q9Y490|TLN1_HUMAN	270 kDa	0.999784	15	1		51653180	54110920	49474750	27013810	18665150	12597920	23863350	17756920	13752150	35940370	24873980	32481440	80252670	78861730	62552420	61088800	156522000	40917030	41972040
17	TRUE	Empty	sp|P12814|ACTN1_HUMAN Alpha-actinin-1 OS=Homo sapiens OX=9606 GN=ACTN1 PE=1 SV=2	sp|P12814|ACTN1_HUMAN	103 kDa	0.999923	14	0.43		66458540	58852560	70438760	48451210	27335170	27012150	48113900	32385860	26494790	74249120	51866980	25910090	60434810	58117960	55282000	72391700	181037500	68758970	81437830
18	TRUE	Empty	sp|Q14789|GOGB1_HUMAN Golgin subfamily B member 1 OS=Homo sapiens OX=9606 GN=GOLGB1 PE=1 SV=2	sp|Q14789|GOGB1_HUMAN	376 kDa	0.999894	14	0.93		11286220	13345830	12606920	12171880	8020651	5376661	8562357	4858396	4398348	8652838	6645482	11807600	30225820	29535610	24112370	9705920	20365010	3987690	3424310
19	TRUE	Empty	sp|O00159|MYO1C_HUMAN Unconventional myosin-Ic OS=Homo sapiens OX=9606 GN=MYO1C PE=1 SV=4	sp|O00159|MYO1C_HUMAN	122 kDa	0.999866	14	1		228037100	232572300	239198000	177720600	144650300	102626400	180397000	49638750	42445710	106958600	72608770	213606600	465024400	456720800	410251800	213622500	495250800	123147700	124393100
20	TRUE	Empty	sp|O43707|ACTN4_HUMAN Alpha-actinin-4 OS=Homo sapiens OX=9606 GN=ACTN4 PE=1 SV=2	sp|O43707|ACTN4_HUMAN	105 kDa	0.999862	14	0.43		58607780	48508380	56801360	43301150	25038410	26321090	43154060	41973470	33630760	104034300	66402160	28575110	57363230	60879490	50949280	60308870	119589000	51113950	58084020
21	TRUE	Empty	sp|Q9NYU2|UGGG1_HUMAN UDP-glucose:glycoprotein glucosyltransferase 1 OS=Homo sapiens OX=9606 GN=UGGT1 PE=1 SV=3	sp|Q9NYU2|UGGG1_HUMAN	177 kDa	0.999928	13	0.77		62557920	41348420	67601980	47333750	30100040	27758720	59896170	30522670	29265520	61210330	47422020	27082050	62764940	56428340	68797640	54443340	124492800	28612380	34917380
22	TRUE	Empty	sp|P26038|MOES_HUMAN Moesin OS=Homo sapiens OX=9606 GN=MSN PE=1 SV=3	sp|P26038|MOES_HUMAN	68 kDa	0.999898	13	0.62		287549500	251482000	293332100	147863500	150507800	86774030	208446900	56027670	53107210	153650100	98661950	123179700	346062100	320473200	284131200	339661200	1090411000	288763100	236591700
23	TRUE	Empty	sp|O75923|DYSF_HUMAN Dysferlin OS=Homo sapiens OX=9606 GN=DYSF PE=1 SV=1	sp|O75923|DYSF_HUMAN	237 kDa	0.999859	13	1		104697300	112829700	97573250	75812150	46857260	35823010	66087510	49467200	36489080	80502150	57793180	61927420	119294700	130450300	111437300	141571000	290559400	81403680	84458130
24	TRUE	Empty	sp|A2RRP1|NBAS_HUMAN Neuroblastoma-amplified sequence OS=Homo sapiens OX=9606 GN=NBAS PE=1 SV=2	sp|A2RRP1|NBAS_HUMAN	269 kDa	0.999837	13	1		11162510	12488570	13596070	10901200	10564040	6161375	10036720	5542105	5267480	7307319	5861055	11460550	21002380	24927790	18487900	13795510	22313240	4925459	6390703
25	TRUE	Empty	sp|Q14315|FLNC_HUMAN Filamin-C OS=Homo sapiens OX=9606 GN=FLNC PE=1 SV=3	sp|Q14315|FLNC_HUMAN	291 kDa	0.999926	12	0.75		61946940	63715280	58109600	28013800	19792520	18347000	30299320	23496370	16524510	48959340	35041010	29563380	86602990	77359480	70116220	73766450	220477700	38414070	54715100
26	TRUE	Empty	sp|Q99715|COCA1_HUMAN Collagen alpha-1(XII) chain OS=Homo sapiens OX=9606 GN=COL12A1 PE=1 SV=2	sp|Q99715|COCA1_HUMAN	333 kDa	0.999857	12	1		48201250	49908000	46186090	14157880	10283350	6727610	11226310	9634020	7930596	15911260	10620130	52298210	139933500	133005600	114925700	46417350	93604820	8485400	10516210
27	TRUE	Empty	sp|O75976|CBPD_HUMAN Carboxypeptidase D OS=Homo sapiens OX=9606 GN=CPD PE=1 SV=2	sp|O75976|CBPD_HUMAN	153 kDa	0.999866	11	1		45055620	44873650	46608650	21109600	16802990	12398430	22938410	25051750	22742180	47609940	33267810	20424440	44017780	44891290	32743590	73403210	164628500	17467330	18470500
28	TRUE	Empty	sp|O15031|PLXB2_HUMAN Plexin-B2 OS=Homo sapiens OX=9606 GN=PLXNB2 PE=1 SV=3	sp|O15031|PLXB2_HUMAN	205 kDa	0.999863	11	0.91		83258170	90402230	80538750	38618070	31241160	22027980	40354790	20876730	18986910	41035540	31432320	48548980	114766100	120014100	100417400	107693200	279400400	46109080	49603330
29	TRUE	Empty	sp|P46940|IQGA1_HUMAN Ras GTPase-activating-like protein IQGAP1 OS=Homo sapiens OX=9606 GN=IQGAP1 PE=1 SV=1	sp|P46940|IQGA1_HUMAN	189 kDa	0.999744	11	1		38524900	38549820	37212200	32039360	20942990	17403550	32167100	26699860	20468460	54937410	38559300	20128590	46831130	47346380	40941170	39932720	95858330	18377770	22758010
30	TRUE	Empty	sp|Q9NYU1|UGGG2_HUMAN UDP-glucose:glycoprotein glucosyltransferase 2 OS=Homo sapiens OX=9606 GN=UGGT2 PE=1 SV=4	sp|Q9NYU1|UGGG2_HUMAN	175 kDa	0.999722	11	0.73		4287673	5646137	5781317	6404513	5150724	2868088	5693036	2319598	2205801	4541476	3737575	2944198	5770726	7401787	6611451	5502095	9880417	2186879	2819446
31	TRUE	Empty	sp|P15311|EZRI_HUMAN Ezrin OS=Homo sapiens OX=9606 GN=EZR PE=1 SV=4	sp|P15311|EZRI_HUMAN	69 kDa	0.999539	11	0.55		114752000	121820100	116892600	76565430	85861660	48670400	99104800	29328440	25370320	67633080	39013730	57920930	147921300	126981300	118415900	151000000	331017300	131066200	92125180
32	TRUE	Empty	sp|P35580|MYH10_HUMAN Myosin-10 OS=Homo sapiens OX=9606 GN=MYH10 PE=1 SV=3	sp|P35580|MYH10_HUMAN	229 kDa	0.999236	11	0.55		13906660	9035351	13542090	7289218	5782333	3349030	8191437	4305973	3940320	10180010	6827263	12801800	27289140	22019560	20533600	11632370	23407790	10914330	13457030
33	TRUE	Empty	sp|P11717|MPRI_HUMAN Cation-independent mannose-6-phosphate receptor OS=Homo sapiens OX=9606 GN=IGF2R PE=1 SV=3	sp|P11717|MPRI_HUMAN	274 kDa	0.999906	10	1		134997400	146887400	140709700	114871000	84811150	54728620	102548700	72672820	63835500	110582100	78453580	70399640	201699400	191634900	136213500	185539500	439378200	116344100	122571700
34	TRUE	Empty	sp|P46939|UTRO_HUMAN Utrophin OS=Homo sapiens OX=9606 GN=UTRN PE=1 SV=2	sp|P46939|UTRO_HUMAN	394 kDa	0.999825	10	0.9		13148970	14731960	13509600	6762803	5679507	3546539	6406215	5217318	4206505	10670730	6847104	10895310	27270780	25838550	21366220	11748050	34664240	7325394	9045028
35	TRUE	Empty	sp|O00469|PLOD2_HUMAN Procollagen-lysine,2-oxoglutarate 5-dioxygenase 2 OS=Homo sapiens OX=9606 GN=PLOD2 PE=1 SV=2	sp|O00469|PLOD2_HUMAN	85 kDa	0.99974	10	1		420602500	455349900	424688800	635465500	472373900	321852600	528070000	229281300	206311600	340008200	267708900	240574400	583658800	634407300	517979500	550974900	1175263000	138089800	146721400
36	TRUE	Empty	sp|P07237|PDIA1_HUMAN Protein disulfide-isomerase OS=Homo sapiens OX=9606 GN=P4HB PE=1 SV=3	sp|P07237|PDIA1_HUMAN	57 kDa	0.999672	10	0.9		812154000	801377600	786745000	1142529000	880158700	585288800	847721500	453549600	373596600	593858000	487959800	613901000	1208731000	1336978000	1238490000	846053300	1303012000	323103900	360656400
37	TRUE	Empty	sp|P30101|PDIA3_HUMAN Protein disulfide-isomerase A3 OS=Homo sapiens OX=9606 GN=PDIA3 PE=1 SV=4	sp|P30101|PDIA3_HUMAN	57 kDa	0.999663	10	0.8		356853700	374212400	348701500	377139300	290155100	168179800	290097800	162965300	116073100	256174500	177042400	174383600	591542600	612581300	525004900	330526300	1016106000	149737400	188668200
38	TRUE	Empty	sp|P53675|CLH2_HUMAN Clathrin heavy chain 2 OS=Homo sapiens OX=9606 GN=CLTCL1 PE=1 SV=2	sp|P53675|CLH2_HUMAN	187 kDa	0.995454	10	0.1		787982	1179792	976190	1017242	541238	604204	749278	691925	554258	737109	795108	1545331	982521	777702	992143	942700	1924445	611515	827323
39	TRUE	Empty	sp|Q14697|GANAB_HUMAN Neutral alpha-glucosidase AB OS=Homo sapiens OX=9606 GN=GANAB PE=1 SV=3	sp|Q14697|GANAB_HUMAN	107 kDa	0.999903	9	1		386970600	395136700	388423000	574271300	442330800	307277500	453239000	216060200	201577700	341427500	264533400	222550900	461159100	491511900	416959000	485585800	819772700	187740000	209638600
40	TRUE	Empty	sp|P06756|ITAV_HUMAN Integrin alpha-V OS=Homo sapiens OX=9606 GN=ITGAV PE=1 SV=2	sp|P06756|ITAV_HUMAN	116 kDa	0.999893	9	1		253462900	265616100	251809700	209254500	180266000	122550500	227539900	86726030	81559530	153469100	104982100	174121900	348481800	387804200	304697300	320571700	716608300	151616700	161278600
41	TRUE	Empty	sp|P48735|IDHP_HUMAN Isocitrate dehydrogenase [NADP], mitochondrial OS=Homo sapiens OX=9606 GN=IDH2 PE=1 SV=2	sp|P48735|IDHP_HUMAN	51 kDa	0.999883	9	0.89		60382420	64967970	62910300	146837700	85484830	93371510	135800100	28430190	22398420	56474950	56262660	35123830	65794430	88008430	92699880	82604120	102684800	16632110	12487260
42	TRUE	Empty	sp|P35222|CTNB1_HUMAN Catenin beta-1 OS=Homo sapiens OX=9606 GN=CTNNB1 PE=1 SV=1	sp|P35222|CTNB1_HUMAN	85 kDa	0.999846	9	0.78		128550500	135886400	127628700	60409270	47590340	30663070	62732830	38058190	37868830	75942200	55800160	89592460	191039100	207554400	169251200	145864000	302472700	89626110	101027900
43	TRUE	Empty	sp|P63010|AP2B1_HUMAN AP-2 complex subunit beta OS=Homo sapiens OX=9606 GN=AP2B1 PE=1 SV=1	sp|P63010|AP2B1_HUMAN	105 kDa	0.999833	9	0.56		35757340	36305530	35760400	27347540	17413960	15342480	24601340	11210150	9059460	20496100	16058880	27959740	60216900	62756530	54216420	36988210	88491450	20366690	20467720
44	TRUE	Empty	sp|Q9UIQ6|LCAP_HUMAN Leucyl-cystinyl aminopeptidase OS=Homo sapiens OX=9606 GN=LNPEP PE=1 SV=3	sp|Q9UIQ6|LCAP_HUMAN	117 kDa	0.999821	9	1		59642730	62231550	58595750	52695690	38053220	21736790	42983400	25344230	22652310	38588400	24812470	32594800	67246050	73531140	55872990	70451130	177885000	46853810	49258650
45	TRUE	Empty	sp|P14923|PLAK_HUMAN Junction plakoglobin OS=Homo sapiens OX=9606 GN=JUP PE=1 SV=3	sp|P14923|PLAK_HUMAN	82 kDa	0.999766	9	0.78		55190420	54623200	54302570	27217270	23142480	14675620	32592010	11662380	10534510	29317370	17324010	37928210	90493390	85769410	70593370	53678190	178562400	36065520	39582150
46	TRUE	Empty	sp|P42356|PI4KA_HUMAN Phosphatidylinositol 4-kinase alpha OS=Homo sapiens OX=9606 GN=PI4KA PE=1 SV=4	sp|P42356|PI4KA_HUMAN	237 kDa	0.99957	9	1		18383300	29997930	29048790	6789304	12841320	7611424	7579009	7449581	4615476	7127077	9771884	24595100	53416090	50405890	28834210	30815560	68875260	17131110	19341360
47	TRUE	Empty	sp|P07996|TSP1_HUMAN Thrombospondin-1 OS=Homo sapiens OX=9606 GN=THBS1 PE=1 SV=2	sp|P07996|TSP1_HUMAN	129 kDa	0.999487	9	0.89		201045000	213084200	208984100	131783400	77053890	73078730	111630800	78862600	66768940	104098100	85383990	235380700	361369100	426118100	352019700	251016900	409156000	96042480	83522590
48	TRUE	Empty	sp|P10809|CH60_HUMAN 60 kDa heat shock protein, mitochondrial OS=Homo sapiens OX=9606 GN=HSPD1 PE=1 SV=2	sp|P10809|CH60_HUMAN	61 kDa	0.999227	9	1		187513800	190679900	192727500	390235400	224347700	209430600	356319700	106333400	86621160	234075600	192509200	72789730	182442300	186153300	188082000	177605500	345576900	79976550	63563930
49	TRUE	Empty	sp|Q6UVK1|CSPG4_HUMAN Chondroitin sulfate proteoglycan 4 OS=Homo sapiens OX=9606 GN=CSPG4 PE=1 SV=2	sp|Q6UVK1|CSPG4_HUMAN	251 kDa	0.999924	8	1		71135370	74414710	68534970	2218285	2327550	1727131	2448885	4423998	5357615	12059470	8278408	24782960	74196550	75829050	67143280	135661600	423705200	49242530	57096870
50	TRUE	Empty	sp|P13667|PDIA4_HUMAN Protein disulfide-isomerase A4 OS=Homo sapiens OX=9606 GN=PDIA4 PE=1 SV=2	sp|P13667|PDIA4_HUMAN	73 kDa	0.999921	8	0.88		163836900	136401200	173601100	130638900	93899840	75658060	140581500	74211950	65113220	137628700	111860700	79493650	215066600	197792700	184466200	165590400	471837900	86494570	97787100
51	TRUE	Empty	sp|P50454|SERPH_HUMAN Serpin H1 OS=Homo sapiens OX=9606 GN=SERPINH1 PE=1 SV=2	sp|P50454|SERPH_HUMAN	46 kDa	0.999921	8	1		404790400	439826100	412089200	291202000	193014600	125703200	221006600	93857470	77472620	144354900	102273900	362198500	876024700	902460300	716569000	493793500	882246700	248566200	332769400
52	TRUE	Empty	sp|P08195|4F2_HUMAN 4F2 cell-surface antigen heavy chain OS=Homo sapiens OX=9606 GN=SLC3A2 PE=1 SV=3	sp|P08195|4F2_HUMAN	68 kDa	0.999906	8	1		168705800	184911100	167348700	247234600	153170800	129659500	254447200	26381440	23676510	60909650	40870790	86008750	210854700	211457900	177615200	164032400	492233400	159582000	167205100
53	TRUE	Empty	sp|Q9Y4L1|HYOU1_HUMAN Hypoxia up-regulated protein 1 OS=Homo sapiens OX=9606 GN=HYOU1 PE=1 SV=1	sp|Q9Y4L1|HYOU1_HUMAN	111 kDa	0.999905	8	1		88513020	87049910	93234230	105700400	75177790	45274960	79121310	42483850	34920180	67862710	48920700	38438750	107243700	103258900	97957960	101366300	214194700	67556340	88626220
54	TRUE	Empty	sp|Q07065|CKAP4_HUMAN Cytoskeleton-associated protein 4 OS=Homo sapiens OX=9606 GN=CKAP4 PE=1 SV=2	sp|Q07065|CKAP4_HUMAN	66 kDa	0.999898	8	1		217967300	225755700	231196500	298321600	210401400	140834900	208206300	96166780	69738940	140829600	105082400	161323900	418371400	397111300	370214000	192568000	379642100	103362800	128998100
55	TRUE	Empty	sp|P42892|ECE1_HUMAN Endothelin-converting enzyme 1 OS=Homo sapiens OX=9606 GN=ECE1 PE=1 SV=2	sp|P42892|ECE1_HUMAN	87 kDa	0.999864	8	1		47267640	31544270	44911600	26397170	21658860	14882110	33256450	16041680	14325060	36316450	25558260	23766050	60182400	63412660	50302450	47721780	103041400	43900730	49033200
56	TRUE	Empty	sp|O43854|EDIL3_HUMAN EGF-like repeat and discoidin I-like domain-containing protein 3 OS=Homo sapiens OX=9606 GN=EDIL3 PE=1 SV=1	sp|O43854|EDIL3_HUMAN	54 kDa	0.999857	8	1		159837300	156940800	163736600	91188780	61730150	42629500	103268600	46889320	33828900	79704540	57939440	93821820	251303700	244550000	211873900	206233300	544273200	100259500	84265100
57	TRUE	Empty	sp|P21589|5NTD_HUMAN 5'-nucleotidase OS=Homo sapiens OX=9606 GN=NT5E PE=1 SV=1	sp|P21589|5NTD_HUMAN	63 kDa	0.999844	8	1		657205700	709563500	648278900	483848700	422090200	274500000	552891000	274225900	244653100	563837500	383038500	293072000	728618500	715129100	585691200	776846300	2179055000	638498000	683614400
58	TRUE	Empty	sp|Q6DD88|ATLA3_HUMAN Atlastin-3 OS=Homo sapiens OX=9606 GN=ATL3 PE=1 SV=1	sp|Q6DD88|ATLA3_HUMAN	61 kDa	0.999829	8	1		136208700	147035200	140532100	97970010	71699310	42672580	82777080	38957570	43086880	63137130	47207010	109265200	226434400	219110400	169402600	160612400	401775000	84809480	102895800
59	TRUE	Empty	sp|Q6YHK3|CD109_HUMAN CD109 antigen OS=Homo sapiens OX=9606 GN=CD109 PE=1 SV=2	sp|Q6YHK3|CD109_HUMAN	162 kDa	0.999818	8	1		52971690	59421020	57247650	27738400	20936850	15049650	31898020	25243780	24285140	52618960	35918910	43374380	98452670	103003200	79390730	56442960	117306600	14152170	15279960
60	TRUE	Empty	sp|Q12797|ASPH_HUMAN Aspartyl/asparaginyl beta-hydroxylase OS=Homo sapiens OX=9606 GN=ASPH PE=1 SV=3	sp|Q12797|ASPH_HUMAN	86 kDa	0.999814	8	1		127870300	130158500	133547600	216956800	142448200	99684400	176758500	61139260	48686590	87132330	72598250	58893290	129864100	141722800	129587200	171021000	287780700	49705560	61224640
61	TRUE	Empty	sp|Q92616|GCN1_HUMAN eIF-2-alpha kinase activator GCN1 OS=Homo sapiens OX=9606 GN=GCN1 PE=1 SV=6	sp|Q92616|GCN1_HUMAN	293 kDa	0.999806	8	1		2672845	3083962	2978703	1184177	647191	493486	915091	426628	294165	847111	433128	2701396	6492797	6664699	4137885	3604624	9604195	889598	970159
62	TRUE	Empty	sp|P20020|AT2B1_HUMAN Plasma membrane calcium-transporting ATPase 1 OS=Homo sapiens OX=9606 GN=ATP2B1 PE=1 SV=4	sp|P20020|AT2B1_HUMAN	135 kDa	0.999779	8	0.38		5326540	5491660	5316543	5975226	3900847	2736974	5069856	1406485	1115679	2942876	1945967	4355352	7067737	12641580	11114380	3136685	7718293	3956095	4205207
63	TRUE	Empty	sp|Q9UKX5|ITA11_HUMAN Integrin alpha-11 OS=Homo sapiens OX=9606 GN=ITGA11 PE=1 SV=2	sp|Q9UKX5|ITA11_HUMAN	133 kDa	0.999765	8	0.88		197800100	207067800	196514700	18918390	17497910	10567960	19791070	18989120	17087960	30080580	22344990	140054000	357604400	365887700	302994600	303494600	814649300	100767100	114866900
64	TRUE	Empty	sp|P35241|RADI_HUMAN Radixin OS=Homo sapiens OX=9606 GN=RDX PE=1 SV=1	sp|P35241|RADI_HUMAN	69 kDa	0.999719	8	0.38		5035080	977515	7293461	3771319	5196588	2147907	8035000	2213198	1098125	2869877	2416025	2102390	9950015	7873187	4610791	5730658	3967578	11296360	8094771
65	TRUE	Empty	sp|Q9NZN4|EHD2_HUMAN EH domain-containing protein 2 OS=Homo sapiens OX=9606 GN=EHD2 PE=1 SV=2	sp|Q9NZN4|EHD2_HUMAN	61 kDa	0.999717	8	1		227577900	225317400	233004300	113081000	97943120	64369560	140726100	39964560	34972670	73186890	55698120	194032800	514614500	509698700	424739200	186684700	638043900	68273600	56839300
66	TRUE	Empty	sp|Q9UP95|S12A4_HUMAN Solute carrier family 12 member 4 OS=Homo sapiens OX=9606 GN=SLC12A4 PE=1 SV=2	sp|Q9UP95|S12A4_HUMAN	121 kDa	0.999673	8	1		37551470	41845140	38952830	34407270	24987110	16541610	30473880	18826470	18422530	33119730	22891010	25957320	65906350	63212180	51320500	39854090	94316860	20097080	20047850
67	TRUE	Empty	sp|O75955|FLOT1_HUMAN Flotillin-1 OS=Homo sapiens OX=9606 GN=FLOT1 PE=1 SV=3	sp|O75955|FLOT1_HUMAN	47 kDa	0.999666	8	1		72398370	39650570	74335830	25668190	27355500	19789850	46332620	29539150	23025310	69740240	45374190	32577480	90573710	82296330	79377390	63544460	134831800	54425110	57732740
68	TRUE	Empty	sp|O60716|CTND1_HUMAN Catenin delta-1 OS=Homo sapiens OX=9606 GN=CTNND1 PE=1 SV=1	sp|O60716|CTND1_HUMAN	108 kDa	0.999604	8	1		79670150	67037860	78808850	27098740	28282670	19717090	39798950	22955590	20383240	46935830	37085390	53430640	102500500	105913000	91752390	71800780	207962700	51831060	59905380
69	TRUE	Empty	sp|P05783|K1C18_HUMAN Keratin, type I cytoskeletal 18 OS=Homo sapiens OX=9606 GN=KRT18 PE=1 SV=2	sp|P05783|K1C18_HUMAN	48 kDa	0.999589	8	1		34014000	16783470	35881820	43797030	29651770	25321700	55032310	9290876	6163946	23183890	16339480	14837230	55273080	47980590	51561450	22133150	61409720	13654130	15586500
70	TRUE	Empty	sp|P33527|MRP1_HUMAN Multidrug resistance-associated protein 1 OS=Homo sapiens OX=9606 GN=ABCC1 PE=1 SV=3	sp|P33527|MRP1_HUMAN	172 kDa	0.999383	8	0.88		46378430	48519990	43902860	19163230	12628670	9624621	18770450	16084290	15969210	32914510	25318060	36698450	67810940	73389020	61738420	56629430	139102300	21236350	22367350
71	TRUE	Empty	sp|P18206|VINC_HUMAN Vinculin OS=Homo sapiens OX=9606 GN=VCL PE=1 SV=4	sp|P18206|VINC_HUMAN	124 kDa	0.99918	8	1		43370520	45613900	43013620	16899260	12235750	8039960	19337540	16796920	13666430	38054350	27144600	30215670	69193150	63489160	54919920	41116720	108803500	29722800	37193900
72	TRUE	Empty	sp|P23229|ITA6_HUMAN Integrin alpha-6 OS=Homo sapiens OX=9606 GN=ITGA6 PE=1 SV=5	sp|P23229|ITA6_HUMAN	127 kDa	0.998565	8	1		38313270	40181430	37874530	27181070	20360140	12873320	25833020	14032140	12135010	23098240	16391680	13933620	28171530	32069630	25812410	48791110	121281800	62216450	65936390
73	TRUE	Empty	sp|Q14643|ITPR1_HUMAN Inositol 1,4,5-trisphosphate receptor type 1 OS=Homo sapiens OX=9606 GN=ITPR1 PE=1 SV=3	sp|Q14643|ITPR1_HUMAN	314 kDa	0.998513	8	0.62		7290010	7416528	6803146	5583895	4074757	2803663	4504375	4353015	3736163	5887357	4870082	6059088	13369480	14222990	11142060	6682658	13088370	1231749	1576666
74	TRUE	Empty	sp|P23634|AT2B4_HUMAN Plasma membrane calcium-transporting ATPase 4 OS=Homo sapiens OX=9606 GN=ATP2B4 PE=1 SV=2	sp|P23634|AT2B4_HUMAN	138 kDa	0.997708	8	0.38		32523270	34072050	30092970	9806870	7501215	4583988	9581908	5820896	5536953	13538490	7945892	23706060	70612210	64359740	54056830	29182610	85601110	20757400	22971730
75	TRUE	Empty	sp|P13639|EF2_HUMAN Elongation factor 2 OS=Homo sapiens OX=9606 GN=EEF2 PE=1 SV=4	sp|P13639|EF2_HUMAN	95 kDa	0.999951	7	1		37104780	23263770	39647780	14591400	12729650	9569890	21647020	14398270	10677510	32330760	21262590	22044700	56090890	50483540	46402830	27415390	80026450	30839320	38718560
76	TRUE	Empty	sp|O14936|CSKP_HUMAN Peripheral plasma membrane protein CASK OS=Homo sapiens OX=9606 GN=CASK PE=1 SV=3	sp|O14936|CSKP_HUMAN	105 kDa	0.99993	7	1		10865880	12313810	10881430	11593920	8180095	6527736	13054000	3976462	2722776	6127535	4742999	8901328	18127200	17979430	16403800	10512480	23688830	5752248	7153434
77	TRUE	Empty	sp|P42704|LPPRC_HUMAN Leucine-rich PPR motif-containing protein, mitochondrial OS=Homo sapiens OX=9606 GN=LRPPRC PE=1 SV=3	sp|P42704|LPPRC_HUMAN	158 kDa	0.999927	7	1		27311950	28507140	27297290	59325840	36133650	38104900	49778300	19763710	15538530	37353430	35911570	11800360	26236140	28736170	34284290	32127040	42776720	8232950	6086339
78	TRUE	Empty	sp|P00533|EGFR_HUMAN Epidermal growth factor receptor OS=Homo sapiens OX=9606 GN=EGFR PE=1 SV=2	sp|P00533|EGFR_HUMAN	134 kDa	0.999908	7	1		41978720	44926590	43178900	20387020	14790130	9561499	19114130	10138540	9862534	18976300	13735770	23269090	49078820	48643900	39678220	65977740	141954500	42204850	41583480
79	TRUE	Empty	sp|P11021|BIP_HUMAN Endoplasmic reticulum chaperone BiP OS=Homo sapiens OX=9606 GN=HSPA5 PE=1 SV=2	sp|P11021|BIP_HUMAN	72 kDa	0.99987	7	1		133059600	132345400	141365700	110802600	84657000	54850860	97125400	49796010	44461590	95170480	61354390	71050910	225977900	219437800	201086500	155967200	400603300	110351400	151048100
80	TRUE	Empty	sp|P29317|EPHA2_HUMAN Ephrin type-A receptor 2 OS=Homo sapiens OX=9606 GN=EPHA2 PE=1 SV=2	sp|P29317|EPHA2_HUMAN	108 kDa	0.999869	7	1		181457000	184438300	182134100	188241100	165503900	112596100	210771300	58537490	51556640	114044600	78827540	78141440	200153800	197499800	172397200	201576800	576877500	155950400	169016500
81	TRUE	Empty	sp|Q7L5N7|PCAT2_HUMAN Lysophosphatidylcholine acyltransferase 2 OS=Homo sapiens OX=9606 GN=LPCAT2 PE=1 SV=1	sp|Q7L5N7|PCAT2_HUMAN	60 kDa	0.999852	7	1		172620000	178346100	168214500	161123600	127815000	77696910	142507300	103638500	92824440	149658100	122415700	97857780	268817000	256331500	211685600	152553800	452442500	77980220	91505810
82	TRUE	Empty	sp|P02751|FINC_HUMAN Fibronectin OS=Homo sapiens OX=9606 GN=FN1 PE=1 SV=4	sp|P02751|FINC_HUMAN	263 kDa	0.999828	7	1		169054700	149023900	172598800	163620500	74461790	93386370	198351200	88958560	63286280	208796900	124788700	110790400	229365400	211976300	211263400	176488100	357714400	71881630	58857020
83	TRUE	Empty	sp|P00367|DHE3_HUMAN Glutamate dehydrogenase 1, mitochondrial OS=Homo sapiens OX=9606 GN=GLUD1 PE=1 SV=2	sp|P00367|DHE3_HUMAN	61 kDa	0.999824	7	1		106012300	110706300	103185000	222840400	126193000	127727400	174361800	53480530	44318880	121639700	112476500	54952070	135847000	149521800	163104300	112591100	169416000	39368820	33684900
84	TRUE	Empty	sp|P98160|PGBM_HUMAN Basement membrane-specific heparan sulfate proteoglycan core protein OS=Homo sapiens OX=9606 GN=HSPG2 PE=1 SV=4	sp|P98160|PGBM_HUMAN	469 kDa	0.999817	7	1		1944041	1845924	1852814	1437247	562296	196643	1201599	686992	325880	1467427	892990	928627	3615929	2927221	2778455	2650079	9906161	830411	894587
85	TRUE	Empty	sp|P04843|RPN1_HUMAN Dolichyl-diphosphooligosaccharide--protein glycosyltransferase subunit 1 OS=Homo sapiens OX=9606 GN=RPN1 PE=1 SV=1	sp|P04843|RPN1_HUMAN	69 kDa	0.999813	7	1		357333600	356394800	360266900	402204000	301134000	212993000	353927200	187019100	151065000	273890700	209205400	210976000	414506000	472301300	406735500	407446200	819421700	137951900	171425900
86	TRUE	Empty	sp|Q9P2E9|RRBP1_HUMAN Ribosome-binding protein 1 OS=Homo sapiens OX=9606 GN=RRBP1 PE=1 SV=5	sp|Q9P2E9|RRBP1_HUMAN	152 kDa	0.999809	7	1		85914090	71593270	85719520	115498000	92920090	56695940	90653200	33339800	22431960	35009820	23607770	83886810	188020500	172062900	185891100	45483370	60951260	42619390	69782750
87	TRUE	Empty	sp|P07942|LAMB1_HUMAN Laminin subunit beta-1 OS=Homo sapiens OX=9606 GN=LAMB1 PE=1 SV=2	sp|P07942|LAMB1_HUMAN	198 kDa	0.999802	7	1		65548990	68548060	66240720	43549890	33882720	19703520	36755100	21893000	16480570	36055460	26374780	29576760	81090750	80897330	73087320	119332900	222381300	42890250	49976760
88	TRUE	Empty	sp|P16435|NCPR_HUMAN NADPH--cytochrome P450 reductase OS=Homo sapiens OX=9606 GN=POR PE=1 SV=2	sp|P16435|NCPR_HUMAN	77 kDa	0.999731	7	1		48458550	53103120	50409490	39633380	31637570	20090820	38726130	16894210	15157540	30376730	20397050	27794070	75567410	82328230	60380830	68289800	171978700	22275350	27511610
89	TRUE	Empty	sp|P05023|AT1A1_HUMAN Sodium/potassium-transporting ATPase subunit alpha-1 OS=Homo sapiens OX=9606 GN=ATP1A1 PE=1 SV=1	sp|P05023|AT1A1_HUMAN	113 kDa	0.999702	7	1		127896400	117705300	126582100	88249270	66266980	46907700	96667510	39505080	34532270	95381270	60175660	88525370	221062900	227141500	194986200	110211000	341416200	99262930	118843400
90	TRUE	Empty	sp|Q9Y4F1|FARP1_HUMAN FERM, ARHGEF and pleckstrin domain-containing protein 1 OS=Homo sapiens OX=9606 GN=FARP1 PE=1 SV=1	sp|Q9Y4F1|FARP1_HUMAN	119 kDa	0.999697	7	1		13491070	12949760	12613600	4712927	3978283	2826349	4853662	2565050	2398360	4938227	3371077	9028141	16810430	19627340	17341250	15037400	35028090	9802101	9977824
91	TRUE	Empty	sp|Q7L576|CYFP1_HUMAN Cytoplasmic FMR1-interacting protein 1 OS=Homo sapiens OX=9606 GN=CYFIP1 PE=1 SV=1	sp|Q7L576|CYFP1_HUMAN	145 kDa	0.999661	7	1		14676410	15235780	15623820	9527357	6232386	4232383	9536556	5209075	4626415	10590460	7251182	8371208	19028110	20724250	16352640	19242530	51410010	10273450	9787454
92	TRUE	Empty	sp|Q13724|MOGS_HUMAN Mannosyl-oligosaccharide glucosidase OS=Homo sapiens OX=9606 GN=MOGS PE=1 SV=5	sp|Q13724|MOGS_HUMAN	92 kDa	0.999652	7	1		103239400	96128670	105640500	129334200	93115150	66346190	124225500	48170450	37165900	76733580	57436650	71155600	180087500	175198100	165137200	89224340	186116900	36922920	40157700
93	TRUE	Empty	sp|P14625|ENPL_HUMAN Endoplasmin OS=Homo sapiens OX=9606 GN=HSP90B1 PE=1 SV=1	sp|P14625|ENPL_HUMAN	92 kDa	0.999529	7	1		934419600	945345800	922541400	1064448000	855339300	510167900	826180900	599615800	475967200	798917700	638185500	556813100	1212325000	1249721000	1069915000	1131538000	2273406000	470312100	538675300
94	TRUE	Empty	sp|P46781|RS9_HUMAN 40S ribosomal protein S9 OS=Homo sapiens OX=9606 GN=RPS9 PE=1 SV=3	sp|P46781|RS9_HUMAN	23 kDa	0.999527	7	1		70281010	72620410	72970650	43950840	25632900	21412620	45564990	19463070	17796940	40524710	26362790	47281500	95965950	103668800	89671580	88043320	230319900	34052900	41506300
95	TRUE	Empty	sp|Q8WUM4|PDC6I_HUMAN Programmed cell death 6-interacting protein OS=Homo sapiens OX=9606 GN=PDCD6IP PE=1 SV=1	sp|Q8WUM4|PDC6I_HUMAN	96 kDa	0.999362	7	0.86		3794204	4352408	3546725	1771967	846097	813399	1814622	1265622	702117	2016215	1401301	3073676	8147110	6405582	5447054	3823595	10894280	2692497	3491750
96	TRUE	Empty	sp|Q9P2E5|CHPF2_HUMAN Chondroitin sulfate glucuronyltransferase OS=Homo sapiens OX=9606 GN=CHPF2 PE=2 SV=2	sp|Q9P2E5|CHPF2_HUMAN	86 kDa	0.99923	7	1		7468958	8519745	7359381	7334907	4750760	3198998	6462953	6033828	4833501	8973826	6885961	4192939	9168230	11992540	9234240	13007900	26548170	3216537	2771444
97	TRUE	Empty	sp|Q9UPN3|MACF1_HUMAN Microtubule-actin cross-linking factor 1, isoforms 1/2/3/5 OS=Homo sapiens OX=9606 GN=MACF1 PE=1 SV=4	sp|Q9UPN3|MACF1_HUMAN	838 kDa	0.998211	7	1		8451295	4823333	8530472	4046628	9490648	2900300	3415887	7398115	1531313	12038440	3903503	5094984	14129360	9621494	11789050	6482255	16923320	11665390	11595720
98	TRUE	Empty	sp|P02786|TFR1_HUMAN Transferrin receptor protein 1 OS=Homo sapiens OX=9606 GN=TFRC PE=1 SV=2	sp|P02786|TFR1_HUMAN	85 kDa	0.999969	6	1		53792760	56969940	53407240	44354030	30696050	19754460	45190530	40800220	45261490	75217010	55257550	26568090	67026750	64280010	49966340	48149730	169310700	31379770	31588660
99	TRUE	Empty	sp|Q92626|PXDN_HUMAN Peroxidasin homolog OS=Homo sapiens OX=9606 GN=PXDN PE=1 SV=2	sp|Q92626|PXDN_HUMAN	165 kDa	0.999966	6	1		19802280	23066020	20203100	10585820	7176405	5952942	8964717	8665207	7902807	14504500	11772000	12916160	29584880	30204990	26201200	31232520	69850590	6528897	7475382
100	TRUE	Empty	sp|Q06481|APLP2_HUMAN Amyloid-like protein 2 OS=Homo sapiens OX=9606 GN=APLP2 PE=1 SV=2	sp|Q06481|APLP2_HUMAN	87 kDa	0.999966	6	1		24681830	32008250	31874000	17087570	13138150	9001536	23310900	11856270	10239600	22036180	14524730	19388230	52715420	53550090	45331160	35878190	84853350	19767310	18169090
101	TRUE	Empty	sp|P35555|FBN1_HUMAN Fibrillin-1 OS=Homo sapiens OX=9606 GN=FBN1 PE=1 SV=4	sp|P35555|FBN1_HUMAN	312 kDa	0.999948	6	1		22052200	22247460	21828870	6724169	3325988	3115296	7048735	6709677	5801672	16325060	10461520	13217040	47419890	41885590	31817530	25928500	84742090	6892942	9077402
102	TRUE	Empty	sp|P49748|ACADV_HUMAN Very long-chain specific acyl-CoA dehydrogenase, mitochondrial OS=Homo sapiens OX=9606 GN=ACADVL PE=1 SV=1	sp|P49748|ACADV_HUMAN	70 kDa	0.999936	6	1		63312970	62368560	66887360	96853210	60539150	55318190	80956060	23361450	17417880	56401460	40262330	42198690	110115400	109191300	113332100	44280260	121753600	21648590	15570760
103	TRUE	Empty	sp|Q9HD20|AT131_HUMAN Manganese-transporting ATPase 13A1 OS=Homo sapiens OX=9606 GN=ATP13A1 PE=1 SV=2	sp|Q9HD20|AT131_HUMAN	133 kDa	0.999918	6	1		7929072	8190178	8281099	8133150	5161798	3355788	6274261	4237117	3513841	7521437	4277766	3739134	12752870	13220960	10128400	10071850	24785160	3383313	3781187
104	TRUE	Empty	sp|Q5M775|CYTSB_HUMAN Cytospin-B OS=Homo sapiens OX=9606 GN=SPECC1 PE=1 SV=1	sp|Q5M775|CYTSB_HUMAN	119 kDa	0.99991	6	1		18286530	19373310	19250260	9126470	7587727	5101953	9051873	3927246	3400993	9024930	5642091	14406640	44144920	38811310	34528900	17006190	55304520	9925486	11910690
105	TRUE	Empty	sp|Q96HC4|PDLI5_HUMAN PDZ and LIM domain protein 5 OS=Homo sapiens OX=9606 GN=PDLIM5 PE=1 SV=5	sp|Q96HC4|PDLI5_HUMAN	64 kDa	0.999905	6	1		24278190	25587320	22633990	24448420	14807500	10973300	23052280	12232130	9982328	27955320	19267080	12293870	34027070	34290050	28964810	18255810	59548640	12804530	18178850
106	TRUE	Empty	sp|P26006|ITA3_HUMAN Integrin alpha-3 OS=Homo sapiens OX=9606 GN=ITGA3 PE=1 SV=5	sp|P26006|ITA3_HUMAN	117 kDa	0.999903	6	1		682476000	700555900	666583300	497847000	444654500	310410700	545810000	333618100	294128000	555796700	409192800	489477300	983531600	1034729000	841715200	747835400	1631426000	442148200	466675400
107	TRUE	Empty	sp|Q9ULV4|COR1C_HUMAN Coronin-1C OS=Homo sapiens OX=9606 GN=CORO1C PE=1 SV=1	sp|Q9ULV4|COR1C_HUMAN	53 kDa	0.9999	6	0.83		31143240	32483050	28475390	16927890	10592480	9304729	18927710	9757518	7891327	22098670	18743020	17380040	43625740	44895480	37959870	34629280	103583400	13226330	12735480
108	TRUE	Empty	sp|P31040|SDHA_HUMAN Succinate dehydrogenase [ubiquinone] flavoprotein subunit, mitochondrial OS=Homo sapiens OX=9606 GN=SDHA PE=1 SV=2	sp|P31040|SDHA_HUMAN	73 kDa	0.999892	6	1		17095850	17497080	17822160	33881940	18074640	18361690	29213100	7472190	5769079	17791820	14021560	7241642	20717030	21668090	25694190	19030930	31915710	6065638	2583818
109	TRUE	Empty	sp|Q8IXB1|DJC10_HUMAN DnaJ homolog subfamily C member 10 OS=Homo sapiens OX=9606 GN=DNAJC10 PE=1 SV=2	sp|Q8IXB1|DJC10_HUMAN	91 kDa	0.999891	6	1		33105440	34796290	34726680	56943050	39718240	24670130	41275660	19651250	16331730	26522880	19971610	18344780	36888880	39260950	32939640	41204620	69043040	21695900	25639630
110	TRUE	Empty	Group of sp|P68104|EF1A1_HUMAN Elongation factor 1-alpha 1 OS=Homo sapiens OX=9606 GN=EEF1A1 PE=1 SV=1	sp|P68104|EF1A1_HUMAN (+1)		0.999881	6	1		182180100	188656600	194869700	93302640	61304890	49842510	96187690	52992230	45567800	127332300	77792770	141739600	305137200	295753000	263015300	187317500	408619000	159846800	197888300
110.1	TRUE	Empty	sp|P68104|EF1A1_HUMAN Elongation factor 1-alpha 1 OS=Homo sapiens OX=9606 GN=EEF1A1 PE=1 SV=1	sp|P68104|EF1A1_HUMAN	50 kDa	0.999881	6	1		182180100	188656600	194869700	93302640	61304890	49842510	96187690	52992230	45567800	127332300	77792770	141739600	305137200	295753000	263015300	187317500	408619000	159846800	197888300
110.2	TRUE	Empty	sp|Q5VTE0|EF1A3_HUMAN Putative elongation factor 1-alpha-like 3 OS=Homo sapiens OX=9606 GN=EEF1A1P5 PE=5 SV=1	sp|Q5VTE0|EF1A3_HUMAN	50 kDa	0.999881	6	1		182180100	188656600	194869700	93302640	61304890	49842510	96187690	52992230	45567800	127332300	77792770	141739600	305137200	295753000	263015300	187317500	408619000	159846800	197888300
111	TRUE	Empty	sp|P54886|P5CS_HUMAN Delta-1-pyrroline-5-carboxylate synthase OS=Homo sapiens OX=9606 GN=ALDH18A1 PE=1 SV=2	sp|P54886|P5CS_HUMAN	87 kDa	0.999875	6	1		45266110	47867770	46878250	78164860	41312610	51257100	60847690	22867670	18824500	51209450	41658100	26519740	64394160	78301950	81897200	48148620	65755720	11157900	7474487
112	TRUE	Empty	sp|Q96AC1|FERM2_HUMAN Fermitin family homolog 2 OS=Homo sapiens OX=9606 GN=FERMT2 PE=1 SV=1	sp|Q96AC1|FERM2_HUMAN	78 kDa	0.999873	6	1		14153600	16839760	14275440	5554160	3600190	2512185	5489580	956586	1004287	2984327	1725597	10778790	23832710	22869780	20685390	17211410	44406510	13626480	11836050
113	TRUE	Empty	sp|Q9Y2J2|E41L3_HUMAN Band 4.1-like protein 3 OS=Homo sapiens OX=9606 GN=EPB41L3 PE=1 SV=2	sp|Q9Y2J2|E41L3_HUMAN	121 kDa	0.999869	6	0.5		3726495	4196605	3012047	3496434	1764418	1633231	3519358	1157633	1374388	3582072	2240417	804658	2921691	3180070	2903043	5192402	15651660	3508294	3211181
114	TRUE	Empty	sp|P35221|CTNA1_HUMAN Catenin alpha-1 OS=Homo sapiens OX=9606 GN=CTNNA1 PE=1 SV=1	sp|P35221|CTNA1_HUMAN	100 kDa	0.999863	6	1		37671140	42068840	36266330	16508100	11625230	7806237	15192060	7691400	6067523	15560230	11480530	23696920	68820230	68420690	55533010	37675200	102024700	32872110	38549140
115	TRUE	Empty	sp|P23284|PPIB_HUMAN Peptidyl-prolyl cis-trans isomerase B OS=Homo sapiens OX=9606 GN=PPIB PE=1 SV=2	sp|P23284|PPIB_HUMAN	24 kDa	0.99986	6	1		532131400	589403100	560812200	753168400	592450000	350487100	578376800	411920000	316820000	500896500	425538300	258829900	518902800	573017900	497649100	752528600	1407363000	287708000	354429600
116	TRUE	Empty	sp|P62906|RL10A_HUMAN 60S ribosomal protein L10a OS=Homo sapiens OX=9606 GN=RPL10A PE=1 SV=2	sp|P62906|RL10A_HUMAN	25 kDa	0.999858	6	1		19869820	14440530	21728180	9112172	7644531	5130146	9987897	5221943	4010073	9935015	6768910	15618460	31988010	31370610	31344160	15994880	34286700	10701270	11595130
117	TRUE	Empty	sp|P38606|VATA_HUMAN V-type proton ATPase catalytic subunit A OS=Homo sapiens OX=9606 GN=ATP6V1A PE=1 SV=2	sp|P38606|VATA_HUMAN	68 kDa	0.999835	6	1		148583400	148913000	158307300	64932740	54054570	37556460	94155970	69849440	51950820	130461800	89950050	89359040	277657900	251163100	201900600	130523400	456388000	75049880	77720290
118	TRUE	Empty	sp|P08240|SRPRA_HUMAN Signal recognition particle receptor subunit alpha OS=Homo sapiens OX=9606 GN=SRPRA PE=1 SV=2	sp|P08240|SRPRA_HUMAN	70 kDa	0.999835	6	1		11773450	10414080	12240150	26655480	18300550	9840728	18589720	5379837	4885940	7660562	5833776	7568648	22007650	20200170	17358240	8415535	12593010	7370266	10427620
119	TRUE	Empty	sp|O95782|AP2A1_HUMAN AP-2 complex subunit alpha-1 OS=Homo sapiens OX=9606 GN=AP2A1 PE=1 SV=3	sp|O95782|AP2A1_HUMAN	108 kDa	0.999823	6	0.83		26483390	28690200	26881050	10817660	8586043	6325058	10654440	6665233	5398494	13768680	10009620	17020820	45547490	46229160	42091110	29324000	87707560	17100670	17027580
120	TRUE	Empty	sp|P27144|KAD4_HUMAN Adenylate kinase 4, mitochondrial OS=Homo sapiens OX=9606 GN=AK4 PE=1 SV=1	sp|P27144|KAD4_HUMAN	25 kDa	0.999815	6	1		23943420	25830520	26160230	60262870	28292860	30889740	47389650	3168200	2131621	6986233	6513961	15226500	43939990	53029360	59530990	15879010	24942540	3186819	1531753
121	TRUE	Empty	sp|Q14764|MVP_HUMAN Major vault protein OS=Homo sapiens OX=9606 GN=MVP PE=1 SV=4	sp|Q14764|MVP_HUMAN	99 kDa	0.999813	6	1		17715020	18848640	16388980	6553424	4781855	3076579	7682234	5228311	4056762	10213160	7206861	12409300	33941140	32482120	25249690	17293700	48108980	7723117	8398744
122	TRUE	Empty	sp|P54289|CA2D1_HUMAN Voltage-dependent calcium channel subunit alpha-2/delta-1 OS=Homo sapiens OX=9606 GN=CACNA2D1 PE=1 SV=3	sp|P54289|CA2D1_HUMAN	125 kDa	0.999812	6	1		54776770	59565510	56197720	137252400	116401600	80717670	158091300	65349500	51954920	128966100	77727290	11987420	32700800	29657280	25673260	23648860	59279160	18111960	18574290
123	TRUE	Empty	sp|Q13423|NNTM_HUMAN NAD(P) transhydrogenase, mitochondrial OS=Homo sapiens OX=9606 GN=NNT PE=1 SV=3	sp|Q13423|NNTM_HUMAN	114 kDa	0.999807	6	1		31595290	31941160	33801350	55779760	30470030	27584510	50017550	14098600	9995587	27851370	23065900	16762270	46316400	45884390	54381090	31151280	45448330	10474830	6325363
124	TRUE	Empty	sp|P62805|H4_HUMAN Histone H4 OS=Homo sapiens OX=9606 GN=HIST1H4A PE=1 SV=2	sp|P62805|H4_HUMAN	11 kDa	0.999782	6	1		504670200	532181700	486526100	1318873000	711288900	576878800	1222197000	464672200	279343400	965322800	545026700	54047390	105065400	102319700	98137640	995495400	1186463000	238878300	167710000
125	TRUE	Empty	sp|Q99758|ABCA3_HUMAN ATP-binding cassette sub-family A member 3 OS=Homo sapiens OX=9606 GN=ABCA3 PE=1 SV=2	sp|Q99758|ABCA3_HUMAN	191 kDa	0.99978	6	1		4983332	5829633	5066951	5429213	3647269	28192360	6588024	1663291	2044643	3440655	3236578	3647662	8444190	7268973	5559059	4776707	12866090	2847114	2609314
126	TRUE	Empty	sp|Q9H4G0|E41L1_HUMAN Band 4.1-like protein 1 OS=Homo sapiens OX=9606 GN=EPB41L1 PE=1 SV=2	sp|Q9H4G0|E41L1_HUMAN	99 kDa	0.999775	6	0.5		2781073	1357785	4387553	761150	462494	285500	828683	451108	306138	896351	502737	2250854	3561675	4072458	4119946	4447458	10675880	2960451	2599083
127	TRUE	Empty	sp|Q9H4M9|EHD1_HUMAN EH domain-containing protein 1 OS=Homo sapiens OX=9606 GN=EHD1 PE=1 SV=2	sp|Q9H4M9|EHD1_HUMAN	61 kDa	0.999764	6	0.5		4182740	4561014	4209942	1871686	1824553	712942	1410714	527603	1007303	2609466	626791	2028545	5652576	5307946	4675252	7357628	12848780	3622343	4049860
128	TRUE	Empty	sp|A0FGR8|ESYT2_HUMAN Extended synaptotagmin-2 OS=Homo sapiens OX=9606 GN=ESYT2 PE=1 SV=1	sp|A0FGR8|ESYT2_HUMAN	102 kDa	0.999759	6	1		20573860	22233940	21832150	14124730	13112580	7048688	13014670	3973534	3395952	6009464	3815342	22521770	55074870	54586510	45946250	16325210	28919210	11584460	15012400
129	TRUE	Empty	sp|O14672|ADA10_HUMAN Disintegrin and metalloproteinase domain-containing protein 10 OS=Homo sapiens OX=9606 GN=ADAM10 PE=1 SV=1	sp|O14672|ADA10_HUMAN	84 kDa	0.999712	6	1		19009350	21274740	17950890	20382170	15475160	9201772	18685470	8489593	6907413	12352840	10134140	10820850	23152440	26771600	22808940	24675680	52694010	14542870	15070060
130	TRUE	Empty	sp|P11142|HSP7C_HUMAN Heat shock cognate 71 kDa protein OS=Homo sapiens OX=9606 GN=HSPA8 PE=1 SV=1	sp|P11142|HSP7C_HUMAN	71 kDa	0.999703	6	1		76172760	74833890	79474190	54509730	43283180	32281030	55313150	29595440	24644620	52164870	36590100	57844470	112819600	112856700	103445200	84749440	153844600	91232940	97930970
131	TRUE	Empty	sp|P06576|ATPB_HUMAN ATP synthase subunit beta, mitochondrial OS=Homo sapiens OX=9606 GN=ATP5F1B PE=1 SV=3	sp|P06576|ATPB_HUMAN	57 kDa	0.999699	6	1		160176700	139092200	161408300	318419900	216672600	200976600	310538900	104962500	83810850	198234500	190718800	74996500	155025100	163591400	209904800	125600200	185937200	49921700	31008610
132	TRUE	Empty	sp|P23458|JAK1_HUMAN Tyrosine-protein kinase JAK1 OS=Homo sapiens OX=9606 GN=JAK1 PE=1 SV=2	sp|P23458|JAK1_HUMAN	133 kDa	0.999676	6	1		5424054	5406039	5387924	2681558	1739713	1216264	3581683	1536269	1195156	2581799	1652205	1929155	6328017	6926323	4753228	5715759	23830830	2794738	4036538
133	TRUE	Empty	sp|P25705|ATPA_HUMAN ATP synthase subunit alpha, mitochondrial OS=Homo sapiens OX=9606 GN=ATP5F1A PE=1 SV=1	sp|P25705|ATPA_HUMAN	60 kDa	0.999668	6	1		339589600	370976500	334541700	698196900	452845000	453746800	603529900	219233100	187808400	423178900	384863000	171123900	370620700	424287100	469124900	337808300	503388600	101169500	86064200
134	TRUE	Empty	sp|O15439|MRP4_HUMAN Multidrug resistance-associated protein 4 OS=Homo sapiens OX=9606 GN=ABCC4 PE=1 SV=3	sp|O15439|MRP4_HUMAN	150 kDa	0.999567	6	0.83		6934716	7589002	7115521	7388479	4813915	3875982	6208789	5093205	4011425	8305155	6087027	3946061	8337727	9002584	7436946	8455964	18865080	5157628	4676505
135	TRUE	Empty	sp|P78357|CNTP1_HUMAN Contactin-associated protein 1 OS=Homo sapiens OX=9606 GN=CNTNAP1 PE=1 SV=1	sp|P78357|CNTP1_HUMAN	156 kDa	0.999527	6	1		38385690	39155260	37139470	18160430	16512450	8923697	17466950	18258120	17495970	28037300	23728760	18931600	44441580	44969920	38027830	66080540	150345900	13693150	14764780
136	TRUE	Empty	sp|P16144|ITB4_HUMAN Integrin beta-4 OS=Homo sapiens OX=9606 GN=ITGB4 PE=1 SV=5	sp|P16144|ITB4_HUMAN	202 kDa	0.9995	6	1		5115241	3934682	4743442	4817982	3161743	2818400	5745242	2575927	2239601	4456799	3453387	3623508	9424523	9739365	7960685	3400997	4987223	1567141	1572456
137	TRUE	Empty	sp|Q8WWI1|LMO7_HUMAN LIM domain only protein 7 OS=Homo sapiens OX=9606 GN=LMO7 PE=1 SV=3	sp|Q8WWI1|LMO7_HUMAN	193 kDa	0.999463	6	1		209300500	229866100	193378200	111131800	60897680	73274930	80120690	64057720	25961260	126330500	68036910	138053100	399912500	451513500	417914100	188365200	436575600	56760720	63578800
138	TRUE	Empty	sp|Q12884|SEPR_HUMAN Prolyl endopeptidase FAP OS=Homo sapiens OX=9606 GN=FAP PE=1 SV=5	sp|Q12884|SEPR_HUMAN	88 kDa	0.999453	6	1		205629100	217850000	199327100	272791000	187624100	139554800	323510000	86505870	78235180	168745800	125153100	120718700	255272100	254324300	190132200	180695200	493608100	94592720	96597480
139	TRUE	Empty	sp|Q02978|M2OM_HUMAN Mitochondrial 2-oxoglutarate/malate carrier protein OS=Homo sapiens OX=9606 GN=SLC25A11 PE=1 SV=3	sp|Q02978|M2OM_HUMAN	34 kDa	0.999103	6	1		14331640	14175700	16405560	34787320	17731170	17570590	29195330	7166610	5781190	15399330	14121530	7109711	18594050	21156910	21616460	11875380	22323880	2646401	1862445
140	TRUE	Empty	sp|P21579|SYT1_HUMAN Synaptotagmin-1 OS=Homo sapiens OX=9606 GN=SYT1 PE=1 SV=1	sp|P21579|SYT1_HUMAN	48 kDa	0.999085	6	1		14757900	12790350	13723730	9207897	6515384	4778339	9113813	7344359	6142691	13053140	8923648	6770530	18350610	17851600	16168520	17046530	41988680	10074770	9773580
141	TRUE	Empty	sp|P19367|HXK1_HUMAN Hexokinase-1 OS=Homo sapiens OX=9606 GN=HK1 PE=1 SV=3	sp|P19367|HXK1_HUMAN	102 kDa	0.997635	6	1		5407832	6080481	5690930	24780100	2683973	2011183	25442540	1978199	1598283	3905170	2669021	6762915	8974664	7724177	6583179	5680835	14478810	2720534	2830290
142	TRUE	Empty	sp|Q8IWT6|LRC8A_HUMAN Volume-regulated anion channel subunit LRRC8A OS=Homo sapiens OX=9606 GN=LRRC8A PE=1 SV=1	sp|Q8IWT6|LRC8A_HUMAN	94 kDa	0.996143	6	1		13227810	13813810	12828950	9143310	5760876	4481274	6926977	5105781	4919282	8702344	6846653	9595447	20465560	21851670	17535410	14629830	33201610	10125990	9646298
143	TRUE	Empty	sp|Q10567|AP1B1_HUMAN AP-1 complex subunit beta-1 OS=Homo sapiens OX=9606 GN=AP1B1 PE=1 SV=2	sp|Q10567|AP1B1_HUMAN	105 kDa	0.99594	6	0.33		1085099	149712	886612	167016	266880	180303	511406	340139	211311	609250	510057	277026	1364176	979456	913274	929290	1362053	527911	678379
144	TRUE	Empty	DECOY_sp|Q15149|PLEC_HUMAN	DECOY_sp|Q15149|PLEC_HUMAN		0.995199	6	1		Missing Value	Missing Value	Missing Value	Missing Value	Missing Value	Missing Value	Missing Value	Missing Value	Missing Value	Missing Value	Missing Value	Missing Value	Missing Value	Missing Value	Missing Value	Missing Value	Missing Value	Missing Value	Missing Value
145	TRUE	Empty	DECOY_sp|Q13813|SPTN1_HUMAN	DECOY_sp|Q13813|SPTN1_HUMAN		0.98848	6	1		Missing Value	Missing Value	Missing Value	Missing Value	Missing Value	Missing Value	Missing Value	Missing Value	Missing Value	Missing Value	Missing Value	Missing Value	Missing Value	Missing Value	Missing Value	Missing Value	Missing Value	Missing Value	Missing Value
146	TRUE	Empty	sp|P54760|EPHB4_HUMAN Ephrin type-B receptor 4 OS=Homo sapiens OX=9606 GN=EPHB4 PE=1 SV=2	sp|P54760|EPHB4_HUMAN	108 kDa	0.999957	5	1		5924109	5382863	5486104	1926297	1799830	962338	2751947	1130019	753175	2548700	1369103	4189819	11047890	12741070	8244592	5394098	17259210	3297010	3463704
147	TRUE	Empty	sp|O94874|UFL1_HUMAN E3 UFM1-protein ligase 1 OS=Homo sapiens OX=9606 GN=UFL1 PE=1 SV=2	sp|O94874|UFL1_HUMAN	90 kDa	0.999944	5	1		8499302	9843202	8623655	13335160	9204238	5755281	9086326	3699787	2787882	4682023	3129839	8116896	18433970	17850870	15946340	6465693	9807742	4421385	6495499
148	TRUE	Empty	sp|O43491|E41L2_HUMAN Band 4.1-like protein 2 OS=Homo sapiens OX=9606 GN=EPB41L2 PE=1 SV=1	sp|O43491|E41L2_HUMAN	113 kDa	0.999931	5	0.6		17607090	13850230	16411960	18275150	12686440	10863810	22004870	6698923	6114497	15719570	10826530	6624079	23963270	19461870	14924790	16600490	42905370	10666910	9780579
149	TRUE	Empty	sp|Q9NRW7|VPS45_HUMAN Vacuolar protein sorting-associated protein 45 OS=Homo sapiens OX=9606 GN=VPS45 PE=1 SV=1	sp|Q9NRW7|VPS45_HUMAN	65 kDa	0.99992	5	1		1702661	1387519	2139852	2653820	1910292	1352900	2718865	844027	911119	1592636	1000247	1161483	1708101	2385486	2513597	1795405	3839252	1784160	1975939
150	TRUE	Empty	sp|Q9Y6C9|MTCH2_HUMAN Mitochondrial carrier homolog 2 OS=Homo sapiens OX=9606 GN=MTCH2 PE=1 SV=1	sp|Q9Y6C9|MTCH2_HUMAN	33 kDa	0.999917	5	1		54288620	55786070	50565250	110260600	76425920	63395820	97018930	24757230	19835750	46478600	38392610	27717030	63321800	70909700	68715050	51600640	90149080	16018830	13492490
151	TRUE	Empty	sp|Q96A33|CCD47_HUMAN Coiled-coil domain-containing protein 47 OS=Homo sapiens OX=9606 GN=CCDC47 PE=1 SV=1	sp|Q96A33|CCD47_HUMAN	56 kDa	0.999904	5	1		30687020	30835250	29613800	35702070	20711800	16011450	28126260	14868300	10291540	21445820	16157960	13951090	36220400	38884540	36971270	36841400	67954340	15084970	18123520
152	TRUE	Empty	sp|Q14344|GNA13_HUMAN Guanine nucleotide-binding protein subunit alpha-13 OS=Homo sapiens OX=9606 GN=GNA13 PE=1 SV=2	sp|Q14344|GNA13_HUMAN	44 kDa	0.999902	5	1		20872290	21885600	21996900	14369910	10424060	8264331	13201160	5079010	4319374	10253110	7584504	15596750	37014610	42651830	29135680	29480830	78177820	16632380	21326050
153	TRUE	Empty	sp|O94851|MICA2_HUMAN [F-actin]-monooxygenase MICAL2 OS=Homo sapiens OX=9606 GN=MICAL2 PE=1 SV=1	sp|O94851|MICA2_HUMAN	127 kDa	0.999896	5	1		6701446	6761482	5220911	5204262	3127215	2288043	4531096	962519	635298	1130624	893660	6704942	13932230	15820860	12079780	4275122	8771729	3435431	6386334
154	TRUE	Empty	sp|Q9Y4K0|LOXL2_HUMAN Lysyl oxidase homolog 2 OS=Homo sapiens OX=9606 GN=LOXL2 PE=1 SV=1	sp|Q9Y4K0|LOXL2_HUMAN	87 kDa	0.999892	5	1		15319360	11861450	16218710	7464695	4376031	3662181	9364954	1715476	1210681	4273897	2750630	10581110	38965100	37046240	26122000	14594820	26791150	4540987	5021107
155	TRUE	Empty	sp|Q92896|GSLG1_HUMAN Golgi apparatus protein 1 OS=Homo sapiens OX=9606 GN=GLG1 PE=1 SV=2	sp|Q92896|GSLG1_HUMAN	135 kDa	0.99989	5	1		26440570	26718650	27129310	10921790	7957915	5697425	12105710	20886940	19846950	38116240	26866150	8652392	24249120	24298080	22080740	38424820	87085370	12990700	11369810
156	TRUE	Empty	sp|Q9BSJ8|ESYT1_HUMAN Extended synaptotagmin-1 OS=Homo sapiens OX=9606 GN=ESYT1 PE=1 SV=1	sp|Q9BSJ8|ESYT1_HUMAN	123 kDa	0.999889	5	1		60385140	64490170	59119580	26768920	22341830	14666790	25886260	16003990	13785390	27472310	18194300	40820290	109559200	103282900	85883630	75193480	175424400	38257570	43777180
157	TRUE	Empty	sp|Q12791|KCMA1_HUMAN Calcium-activated potassium channel subunit alpha-1 OS=Homo sapiens OX=9606 GN=KCNMA1 PE=1 SV=2	sp|Q12791|KCMA1_HUMAN	138 kDa	0.999889	5	1		18864580	20845770	18228010	6825262	3750820	3325375	6563469	5184660	5160613	10863740	9321857	10021530	20173040	21524160	16217320	30579890	79258340	10635900	9931874
158	TRUE	Empty	sp|Q8N3E9|PLCD3_HUMAN 1-phosphatidylinositol 4,5-bisphosphate phosphodiesterase delta-3 OS=Homo sapiens OX=9606 GN=PLCD3 PE=1 SV=3	sp|Q8N3E9|PLCD3_HUMAN	89 kDa	0.999886	5	1		13230860	12232840	12738990	2493690	3049550	1471161	2568510	3124311	2822383	6637555	5557326	6952159	21918930	21245350	15519680	14253800	54908700	8236919	8903107
159	TRUE	Empty	sp|O94905|ERLN2_HUMAN Erlin-2 OS=Homo sapiens OX=9606 GN=ERLIN2 PE=1 SV=1	sp|O94905|ERLN2_HUMAN	38 kDa	0.999882	5	0.8		30183940	33134860	31530380	38682110	24386140	15697050	28890840	12521620	9189212	18651690	13716350	15604150	46118700	48082370	37066950	36824220	90386750	19156780	26360620
160	TRUE	Empty	sp|P61619|S61A1_HUMAN Protein transport protein Sec61 subunit alpha isoform 1 OS=Homo sapiens OX=9606 GN=SEC61A1 PE=1 SV=2	sp|P61619|S61A1_HUMAN	52 kDa	0.999881	5	1		65377920	48784620	65739910	70771010	47667480	24782470	54625720	21014740	16275040	31217160	21856450	32432910	117628600	100120200	97380180	57394730	122509800	43616170	56666380
161	TRUE	Empty	sp|P40939|ECHA_HUMAN Trifunctional enzyme subunit alpha, mitochondrial OS=Homo sapiens OX=9606 GN=HADHA PE=1 SV=2	sp|P40939|ECHA_HUMAN	83 kDa	0.99988	5	1		31526990	33427630	32520270	67968450	38076250	33251450	57060710	13913150	10303330	32081990	29113580	14752210	41946010	42381220	49781310	29583940	34199210	9050850	5882562
162	TRUE	Empty	sp|Q02809|PLOD1_HUMAN Procollagen-lysine,2-oxoglutarate 5-dioxygenase 1 OS=Homo sapiens OX=9606 GN=PLOD1 PE=1 SV=2	sp|Q02809|PLOD1_HUMAN	84 kDa	0.999878	5	1		21401930	18408280	18216250	19532470	9385026	7392918	15078990	5530683	4908017	11993220	7789482	10543960	33005020	32425610	24369580	22530400	61456120	6009003	5556350
163	TRUE	Empty	sp|P62736|ACTA_HUMAN Actin, aortic smooth muscle OS=Homo sapiens OX=9606 GN=ACTA2 PE=1 SV=1	sp|P62736|ACTA_HUMAN	42 kDa	0.999876	5	1		1484918000	1738170000	1621397000	834806900	575138300	489436500	833969600	855743300	662573000	2062817000	1362258000	693062900	1105680000	1288763000	1110850000	1822101000	4314852000	938938600	1076592000
164	TRUE	Empty	sp|Q9BTU6|P4K2A_HUMAN Phosphatidylinositol 4-kinase type 2-alpha OS=Homo sapiens OX=9606 GN=PI4K2A PE=1 SV=1	sp|Q9BTU6|P4K2A_HUMAN	54 kDa	0.999875	5	1		16181440	38642500	16493460	35821870	29040820	4303090	8666206	13329840	11546920	20487710	13858810	15663150	40532320	42888930	6970725	21260980	59993250	17612190	15899120
165	TRUE	Empty	sp|P61019|RAB2A_HUMAN Ras-related protein Rab-2A OS=Homo sapiens OX=9606 GN=RAB2A PE=1 SV=1	sp|P61019|RAB2A_HUMAN	24 kDa	0.999867	5	1		40341450	45025060	40872270	30469190	24242810	16745350	30003760	11573510	11282350	21238960	13234640	43694870	87211680	91643460	70734270	38423850	53095780	24353580	26876420
166	TRUE	Empty	sp|Q02878|RL6_HUMAN 60S ribosomal protein L6 OS=Homo sapiens OX=9606 GN=RPL6 PE=1 SV=3	sp|Q02878|RL6_HUMAN	33 kDa	0.999861	5	1		30706570	18058410	33544950	15577310	9298244	8930264	21507700	6135775	5361675	11560130	9925878	18975700	64089310	54689700	46977540	25964220	65045990	13639590	14154040
167	TRUE	Empty	sp|P09619|PGFRB_HUMAN Platelet-derived growth factor receptor beta OS=Homo sapiens OX=9606 GN=PDGFRB PE=1 SV=1	sp|P09619|PGFRB_HUMAN	124 kDa	0.999854	5	0.8		6008138	6582182	6624566	1238175	777299	598611	1022184	1680670	1395614	2875217	1716408	3141407	6736207	5924259	5056375	14934040	30028220	4544309	4172539
168	TRUE	Empty	sp|Q6NUM9|RETST_HUMAN All-trans-retinol 13,14-reductase OS=Homo sapiens OX=9606 GN=RETSAT PE=1 SV=2	sp|Q6NUM9|RETST_HUMAN	67 kDa	0.999851	5	1		4329972	3473884	4431436	3540306	3247559	1693312	3553235	1507246	1038525	1840410	1415267	3088988	5529414	6496262	5485116	3550096	7633552	2635075	2981238
169	TRUE	Empty	sp|Q01995|TAGL_HUMAN Transgelin OS=Homo sapiens OX=9606 GN=TAGLN PE=1 SV=4	sp|Q01995|TAGL_HUMAN	23 kDa	0.999834	5	1		30644390	31344060	33087490	3550478	2850257	2130412	4854807	4404122	4008655	8227871	6330956	16047580	41676580	45176980	33069370	53462440	155034300	38196340	48129690
170	TRUE	Empty	sp|P04062|GLCM_HUMAN Lysosomal acid glucosylceramidase OS=Homo sapiens OX=9606 GN=GBA PE=1 SV=3	sp|P04062|GLCM_HUMAN	60 kDa	0.999821	5	1		67083740	71945350	63963970	56434910	37690790	30832310	66698600	41779620	34182430	97422200	59372240	35982460	77239220	89528740	59340500	87979060	228379400	28201180	26099040
171	TRUE	Empty	sp|P53634|CATC_HUMAN Dipeptidyl peptidase 1 OS=Homo sapiens OX=9606 GN=CTSC PE=1 SV=2	sp|P53634|CATC_HUMAN	52 kDa	0.999817	5	1		226545300	209485800	230771400	60463220	36558410	34783650	71724510	144666200	119428600	227313700	172602200	13382380	30090920	29802040	25548750	440433000	904541600	202374700	174355300
172	TRUE	Empty	sp|Q71U36|TBA1A_HUMAN Tubulin alpha-1A chain OS=Homo sapiens OX=9606 GN=TUBA1A PE=1 SV=1	sp|Q71U36|TBA1A_HUMAN	50 kDa	0.999816	5	1		89980180	98359210	89237760	75094640	56538110	42729030	73481020	34602680	29197800	63251410	45273270	78841910	175114600	170194500	143293700	76825800	172364700	41242950	47851850
173	TRUE	Empty	sp|P38646|GRP75_HUMAN Stress-70 protein, mitochondrial OS=Homo sapiens OX=9606 GN=HSPA9 PE=1 SV=2	sp|P38646|GRP75_HUMAN	74 kDa	0.999812	5	1		28307900	31349330	29369460	59696850	37384570	36098680	51667760	12542290	10797680	30382100	26006650	11136460	33350420	33975700	39827020	27552820	44334750	11350440	9924996
174	TRUE	Empty	sp|P24821|TENA_HUMAN Tenascin OS=Homo sapiens OX=9606 GN=TNC PE=1 SV=3	sp|P24821|TENA_HUMAN	241 kDa	0.999811	5	1		7960571	8350792	7858488	1189113	1238671	1347919	2142756	3185448	2513948	3802874	2904356	4394655	10336530	10934940	11552000	8995894	40925930	3096482	2853373
175	TRUE	Empty	sp|Q8N766|EMC1_HUMAN ER membrane protein complex subunit 1 OS=Homo sapiens OX=9606 GN=EMC1 PE=1 SV=1	sp|Q8N766|EMC1_HUMAN	112 kDa	0.999795	5	1		40626190	38437400	44703010	41265960	31253030	20697870	38109000	14873130	12705030	29508510	22363200	23967830	67328570	61359300	62088640	42291830	93144810	22264030	30940900
176	TRUE	Empty	sp|P61026|RAB10_HUMAN Ras-related protein Rab-10 OS=Homo sapiens OX=9606 GN=RAB10 PE=1 SV=1	sp|P61026|RAB10_HUMAN	23 kDa	0.999781	5	1		21938070	23131860	21199510	16682350	8987147	6743814	13147240	8701312	7398740	14923400	9599778	9725270	38415710	31029830	27942410	28849340	99306970	15453400	20398530
177	TRUE	Empty	sp|P51659|DHB4_HUMAN Peroxisomal multifunctional enzyme type 2 OS=Homo sapiens OX=9606 GN=HSD17B4 PE=1 SV=3	sp|P51659|DHB4_HUMAN	80 kDa	0.999775	5	1		26404040	28475640	25765830	38159910	25107400	17217720	27616660	17267630	13991920	28845760	19141320	19405860	44412850	45259100	45558290	23595020	40991500	13645870	17334110
178	TRUE	Empty	sp|Q14254|FLOT2_HUMAN Flotillin-2 OS=Homo sapiens OX=9606 GN=FLOT2 PE=1 SV=2	sp|Q14254|FLOT2_HUMAN	47 kDa	0.999769	5	1		33361120	30750900	32471530	21252770	14121160	11083050	21269110	18141700	14020760	30433820	20691820	17403280	40052420	38966470	31892200	38738420	85529430	30490480	28323850
179	TRUE	Empty	sp|Q9NSE4|SYIM_HUMAN Isoleucine--tRNA ligase, mitochondrial OS=Homo sapiens OX=9606 GN=IARS2 PE=1 SV=2	sp|Q9NSE4|SYIM_HUMAN	114 kDa	0.999762	5	1		15009310	15866130	15265770	33978320	14203010	21466220	30332770	6252530	5497071	13216970	13041490	6848976	16413470	20450850	21587430	16189920	19526550	3646881	1553889
180	TRUE	Empty	sp|Q13586|STIM1_HUMAN Stromal interaction molecule 1 OS=Homo sapiens OX=9606 GN=STIM1 PE=1 SV=3	sp|Q13586|STIM1_HUMAN	77 kDa	0.999747	5	1		4061495	1896285	5032924	3030461	2758302	1807267	3592376	1102193	694666	2334970	1598629	3523693	10935230	9310207	9407785	2988452	1921139	2647767	2967646
181	TRUE	Empty	sp|P07339|CATD_HUMAN Cathepsin D OS=Homo sapiens OX=9606 GN=CTSD PE=1 SV=1	sp|P07339|CATD_HUMAN	45 kDa	0.999738	5	1		701641200	615360000	627485400	374985700	230271800	202499100	460789600	548252100	517478100	1235196000	846488200	189704700	367903500	340959200	280614800	899816600	2323207000	432390100	425047100
182	TRUE	Empty	sp|O95477|ABCA1_HUMAN ATP-binding cassette sub-family A member 1 OS=Homo sapiens OX=9606 GN=ABCA1 PE=1 SV=3	sp|O95477|ABCA1_HUMAN	254 kDa	0.999736	5	1		3118444	3485147	2860050	2430873	1510368	1272727	2334076	1024440	1025357	2043453	1520066	1855935	4221204	4955717	3514701	3754829	7472018	1637666	1714843
183	TRUE	Empty	sp|Q9P0J1|PDP1_HUMAN [Pyruvate dehydrogenase [acetyl-transferring]]-phosphatase 1, mitochondrial OS=Homo sapiens OX=9606 GN=PDP1 PE=1 SV=3	sp|Q9P0J1|PDP1_HUMAN	61 kDa	0.9997	5	1		6890483	8334853	7670309	14483290	8345411	9671963	13192120	3818313	2736634	7991915	7822041	2546988	7269269	8041611	8916734	8743978	11176920	1722069	832367
184	TRUE	Empty	sp|P27824|CALX_HUMAN Calnexin OS=Homo sapiens OX=9606 GN=CANX PE=1 SV=2	sp|P27824|CALX_HUMAN	68 kDa	0.999691	5	1		57756700	58897750	56097350	55213940	33505160	20635530	30664820	16863500	14937280	24594700	14520690	55910240	105470800	110044800	92914370	56079560	86441020	55588340	69131410
185	TRUE	Empty	sp|Q92538|GBF1_HUMAN Golgi-specific brefeldin A-resistance guanine nucleotide exchange factor 1 OS=Homo sapiens OX=9606 GN=GBF1 PE=1 SV=2	sp|Q92538|GBF1_HUMAN	206 kDa	0.999682	5	1		6681697	7472255	6349571	1626838	1323671	673123	1580560	2149747	2332106	4420575	2706968	10096920	16811920	18934930	12720340	4323108	8207318	2748345	2033715
186	TRUE	Empty	sp|Q12959|DLG1_HUMAN Disks large homolog 1 OS=Homo sapiens OX=9606 GN=DLG1 PE=1 SV=2	sp|Q12959|DLG1_HUMAN	100 kDa	0.999677	5	1		3410262	1594629	4569837	2024680	1487251	1762496	3919010	878370	518158	1878979	1193012	841981	6983656	7707327	5930975	1579729	5285985	1455503	2699694
187	TRUE	Empty	sp|Q02218|ODO1_HUMAN 2-oxoglutarate dehydrogenase, mitochondrial OS=Homo sapiens OX=9606 GN=OGDH PE=1 SV=3	sp|Q02218|ODO1_HUMAN	116 kDa	0.999663	5	1		35942100	39482710	38593060	61181300	29456620	32511480	48197220	21513840	15886990	30402960	27209020	15941260	48017060	53425770	53605450	37529210	62386300	12801350	9742135
188	TRUE	Empty	sp|P13645|K1C10_HUMAN Keratin, type I cytoskeletal 10 OS=Homo sapiens OX=9606 GN=KRT10 PE=1 SV=6	sp|P13645|K1C10_HUMAN	59 kDa	0.999657	5	1		14947800	16578250	12633730	5085193	1626636	1083290	3138284	2535161	1594631	1817795	1903068	8891999	18403330	15707550	5613888	5307678	15791120	80859150	113281500
189	TRUE	Empty	sp|P62258|1433E_HUMAN 14-3-3 protein epsilon OS=Homo sapiens OX=9606 GN=YWHAE PE=1 SV=1	sp|P62258|1433E_HUMAN	29 kDa	0.999655	5	0.8		8637158	7691105	8117047	3610157	2296510	2478113	4439042	3161306	2065755	8418640	4849475	4234945	14876460	16951940	11279500	11343390	28659380	5776045	6215480
190	TRUE	Empty	sp|P53621|COPA_HUMAN Coatomer subunit alpha OS=Homo sapiens OX=9606 GN=COPA PE=1 SV=2	sp|P53621|COPA_HUMAN	138 kDa	0.999649	5	1		4212190	3665415	3741796	1770294	920969	1119763	2200238	1625309	1446115	2850141	1951243	3895317	8081778	10725160	7509084	2663690	10352120	1598434	2063463
191	TRUE	Empty	sp|P08133|ANXA6_HUMAN Annexin A6 OS=Homo sapiens OX=9606 GN=ANXA6 PE=1 SV=3	sp|P08133|ANXA6_HUMAN	76 kDa	0.999643	5	1		16854690	20057820	17405650	8742509	5734503	4729884	7786446	6475077	5530975	12310350	8989161	17359670	32789810	37401770	28217160	20340290	37981800	17704830	14524530
192	TRUE	Empty	sp|Q9H553|ALG2_HUMAN Alpha-1,3/1,6-mannosyltransferase ALG2 OS=Homo sapiens OX=9606 GN=ALG2 PE=1 SV=1	sp|Q9H553|ALG2_HUMAN	47 kDa	0.999635	5	1		12352920	13904160	12335680	20002180	13120750	8225406	13460990	7352872	6161720	7817181	6516093	10966200	16172030	19399830	17826310	17697520	26480860	7313395	7903996
193	TRUE	Empty	sp|O00754|MA2B1_HUMAN Lysosomal alpha-mannosidase OS=Homo sapiens OX=9606 GN=MAN2B1 PE=1 SV=3	sp|O00754|MA2B1_HUMAN	114 kDa	0.999625	5	1		8924599	9013513	9347583	2639120	1077383	833339	2336047	5459778	4284798	12691520	8052222	940531	3702575	2941060	2977715	19808350	56286580	8199356	7555140
194	TRUE	Empty	sp|Q96DZ1|ERLEC_HUMAN Endoplasmic reticulum lectin 1 OS=Homo sapiens OX=9606 GN=ERLEC1 PE=1 SV=1	sp|Q96DZ1|ERLEC_HUMAN	55 kDa	0.999617	5	1		4382267	4960039	3927699	6310976	4797690	2725755	4517748	1911771	1451180	2324217	1718220	4619841	9308991	8653171	7361935	3481578	6415718	2181112	1835107
195	TRUE	Empty	sp|Q9UHG3|PCYOX_HUMAN Prenylcysteine oxidase 1 OS=Homo sapiens OX=9606 GN=PCYOX1 PE=1 SV=3	sp|Q9UHG3|PCYOX_HUMAN	57 kDa	0.999617	5	1		42780190	47184980	44383940	52897010	36101180	22484390	50865380	16531460	14449850	24763700	19548240	34920610	69156240	70662620	55940390	42715240	94186470	17043500	20883020
196	TRUE	Empty	sp|P10586|PTPRF_HUMAN Receptor-type tyrosine-protein phosphatase F OS=Homo sapiens OX=9606 GN=PTPRF PE=1 SV=2	sp|P10586|PTPRF_HUMAN	213 kDa	0.999614	5	0.6		937330	1251087	1044141	205848	295198	184815	291025	253056	252548	345150	207199	1078165	2603507	3705186	2019929	873206	1386712	707292	677566
197	TRUE	Empty	sp|Q9BYC5|FUT8_HUMAN Alpha-(1,6)-fucosyltransferase OS=Homo sapiens OX=9606 GN=FUT8 PE=1 SV=2	sp|Q9BYC5|FUT8_HUMAN	67 kDa	0.999584	5	1		1723537	2153743	1650730	502188	773734	259476	733476	1448399	1350313	2019192	1708691	441262	1968064	1224175	1332994	2938130	6064047	1254187	1117821
198	TRUE	Empty	sp|P00387|NB5R3_HUMAN NADH-cytochrome b5 reductase 3 OS=Homo sapiens OX=9606 GN=CYB5R3 PE=1 SV=3	sp|P00387|NB5R3_HUMAN	34 kDa	0.999569	5	1		220667600	246826200	208372300	210234700	136710300	107473100	170058500	76019950	68754600	111400100	88269140	184771900	330367400	382123600	330204900	289154000	552049100	131271600	164306400
199	TRUE	Empty	sp|P35609|ACTN2_HUMAN Alpha-actinin-2 OS=Homo sapiens OX=9606 GN=ACTN2 PE=1 SV=1	sp|P35609|ACTN2_HUMAN	104 kDa	0.999548	5	0.2		15136090	14730410	14726790	7318086	5226985	4180339	8763594	5545709	4300894	21115860	13345860	5115926	15546830	16257380	13011900	14372430	57593450	7820066	12458650
200	TRUE	Empty	sp|Q9ULH0|KDIS_HUMAN Kinase D-interacting substrate of 220 kDa OS=Homo sapiens OX=9606 GN=KIDINS220 PE=1 SV=3	sp|Q9ULH0|KDIS_HUMAN	197 kDa	0.999506	5	1		2032116	1785552	1765389	1345627	763546	417307	1043485	706757	608488	1363663	934360	1062107	2055068	2345600	2405538	1831365	5316876	2046109	1949510
201	TRUE	Empty	sp|O43264|ZW10_HUMAN Centromere/kinetochore protein zw10 homolog OS=Homo sapiens OX=9606 GN=ZW10 PE=1 SV=3	sp|O43264|ZW10_HUMAN	89 kDa	0.999488	5	1		2427621	2813815	2381683	3117013	2390362	1353936	2022645	1058466	977317	1153615	999756	2829022	4871151	5032305	4251423	2275047	4272837	1423731	1766504
202	TRUE	Empty	sp|P08253|MMP2_HUMAN 72 kDa type IV collagenase OS=Homo sapiens OX=9606 GN=MMP2 PE=1 SV=2	sp|P08253|MMP2_HUMAN	74 kDa	0.999481	5	1		7827299	7602087	8301062	6435535	4547423	3123571	7212069	2201814	2076217	4883318	3335646	6622806	15618070	16927670	12836220	8224484	17587360	3851483	3732830
203	TRUE	Empty	sp|P17301|ITA2_HUMAN Integrin alpha-2 OS=Homo sapiens OX=9606 GN=ITGA2 PE=1 SV=1	sp|P17301|ITA2_HUMAN	129 kDa	0.999428	5	1		84409280	88533530	82682610	173075800	152149700	108077000	186175000	39891610	33939460	72526230	53935290	25382410	52963780	54014470	43985020	75248070	186020900	93024510	102268900
204	TRUE	Empty	sp|Q00537|CDK17_HUMAN Cyclin-dependent kinase 17 OS=Homo sapiens OX=9606 GN=CDK17 PE=1 SV=2	sp|Q00537|CDK17_HUMAN	60 kDa	0.999391	5	0.8		575191	278208	408176	205152	79878.4	101596	202675	115042	56138.8	114434	74737.1	167472	3037543	137200	345459	519052	1704522	332987	696209
205	TRUE	Empty	sp|P22307|NLTP_HUMAN Non-specific lipid-transfer protein OS=Homo sapiens OX=9606 GN=SCP2 PE=1 SV=2	sp|P22307|NLTP_HUMAN	59 kDa	0.99935	5	1		53646670	54000470	51389410	60201700	41664870	34417660	44480240	41305670	32454560	54523680	41123170	39436180	76722290	89746840	90331290	50209910	71585730	14509710	19363040
206	TRUE	Empty	sp|P55084|ECHB_HUMAN Trifunctional enzyme subunit beta, mitochondrial OS=Homo sapiens OX=9606 GN=HADHB PE=1 SV=3	sp|P55084|ECHB_HUMAN	51 kDa	0.999331	5	1		46115560	48849800	51325240	123941500	74182220	64378320	98223120	21954240	15567260	50426420	40697940	16418840	45700670	52166590	68973030	51879620	74339260	13341700	8477289
207	TRUE	Empty	sp|Q6UW02|CP20A_HUMAN Cytochrome P450 20A1 OS=Homo sapiens OX=9606 GN=CYP20A1 PE=1 SV=1	sp|Q6UW02|CP20A_HUMAN	52 kDa	0.99931	5	1		2123056	2223625	2475117	2865982	2260421	1208794	2211940	922975	690988	947851	878607	2078319	4436601	5163617	4058790	3156804	4924816	1797624	2223237
208	TRUE	Empty	sp|P08758|ANXA5_HUMAN Annexin A5 OS=Homo sapiens OX=9606 GN=ANXA5 PE=1 SV=2	sp|P08758|ANXA5_HUMAN	36 kDa	0.999232	5	1		93670000	104736400	95375610	55691760	46267400	33406160	63493830	37412780	30820500	61363750	45484470	108138000	175588200	188710000	165138700	99209540	166431800	57611600	65929220
209	TRUE	Empty	sp|P04040|CATA_HUMAN Catalase OS=Homo sapiens OX=9606 GN=CAT PE=1 SV=3	sp|P04040|CATA_HUMAN	60 kDa	0.999211	5	1		29507480	30048170	32183920	39316900	28650410	19482290	34708570	24248110	20198460	36252790	26222840	19621090	47976060	46937530	48005410	26934050	43208490	10836580	12923440
210	TRUE	Empty	sp|P00505|AATM_HUMAN Aspartate aminotransferase, mitochondrial OS=Homo sapiens OX=9606 GN=GOT2 PE=1 SV=3	sp|P00505|AATM_HUMAN	48 kDa	0.999143	5	1		26448780	23984120	26407320	56253460	31628190	31238280	48448390	11746830	10087840	29078500	25053480	8956866	24039510	27676030	31058830	26328630	38036470	9509757	6282478
211	TRUE	Empty	sp|Q96JJ7|TMX3_HUMAN Protein disulfide-isomerase TMX3 OS=Homo sapiens OX=9606 GN=TMX3 PE=1 SV=2	sp|Q96JJ7|TMX3_HUMAN	52 kDa	0.999116	5	0.8		70075660	77370950	67059210	75359610	55117880	30802870	60181010	23673750	20661330	39231770	30393350	42068790	101098900	99686040	83859090	81602880	190429300	46449370	56492380
212	TRUE	Empty	sp|O75051|PLXA2_HUMAN Plexin-A2 OS=Homo sapiens OX=9606 GN=PLXNA2 PE=1 SV=4	sp|O75051|PLXA2_HUMAN	211 kDa	0.999065	5	0.4		1129482	2005062	1938327	1115200	480585	351482	1425377	183721	367888	407272	493940	1170356	1235086	2565103	1584595	2247777	7907615	1640073	1766312
213	TRUE	Empty	sp|P04264|K2C1_HUMAN Keratin, type II cytoskeletal 1 OS=Homo sapiens OX=9606 GN=KRT1 PE=1 SV=6	sp|P04264|K2C1_HUMAN	66 kDa	0.998896	5	0.8		35374850	31211570	36014080	11395940	5853653	3460598	9085219	8606855	2197411	4239942	1410827	27612260	32894930	33981040	19927980	9989037	21439230	201322400	232832400
214	TRUE	Empty	sp|P19021|AMD_HUMAN Peptidyl-glycine alpha-amidating monooxygenase OS=Homo sapiens OX=9606 GN=PAM PE=1 SV=2	sp|P19021|AMD_HUMAN	108 kDa	0.998648	5	1		9041563	7741939	8305028	4080644	3586504	1973781	5421047	3719705	3743793	6279754	4870274	7342110	18889390	17824820	13963970	8383018	13068970	2423685	8515135
215	TRUE	Empty	sp|Q6IQ22|RAB12_HUMAN Ras-related protein Rab-12 OS=Homo sapiens OX=9606 GN=RAB12 PE=1 SV=3	sp|Q6IQ22|RAB12_HUMAN	27 kDa	0.998627	5	1		6980084	6042347	7043404	5727468	3347618	2803928	3360500	3158665	2433207	3443697	2250830	5549266	6708433	9802747	7016497	9999352	15314370	6498617	5637898
216	TRUE	Empty	Group of sp|P05141|ADT2_HUMAN ADP/ATP translocase 2 OS=Homo sapiens OX=9606 GN=SLC25A5 PE=1 SV=7	sp|P05141|ADT2_HUMAN (+1)		0.998529	5	0.6		46111660	50108030	46440950	94130750	53501380	47131340	74650060	21518090	18236560	46281370	38644580	21601650	52544140	55645980	68460060	45724260	69962040	21780700	17928590
216.1	TRUE	Empty	sp|P05141|ADT2_HUMAN ADP/ATP translocase 2 OS=Homo sapiens OX=9606 GN=SLC25A5 PE=1 SV=7	sp|P05141|ADT2_HUMAN	33 kDa	0.998529	5	0.6		46111660	50108030	46440950	94130750	53501380	47131340	74650060	21518090	18236560	46281370	38644580	21601650	52544140	55645980	68460060	45724260	69962040	21780700	17928590
216.2	TRUE	Empty	sp|P12236|ADT3_HUMAN ADP/ATP translocase 3 OS=Homo sapiens OX=9606 GN=SLC25A6 PE=1 SV=4	sp|P12236|ADT3_HUMAN	33 kDa	0.998529	5	0.6		46111660	50108030	46440950	94130750	53501380	47131340	74650060	21518090	18236560	46281370	38644580	21601650	52544140	55645980	68460060	45724260	69962040	21780700	17928590
217	TRUE	Empty	sp|Q9P0K7|RAI14_HUMAN Ankycorbin OS=Homo sapiens OX=9606 GN=RAI14 PE=1 SV=2	sp|Q9P0K7|RAI14_HUMAN	110 kDa	0.998192	5	1		1908533	1345201	2059943	1399456	973435	742204	1878814	429088	239452	711862	622055	1140082	3291530	4012813	3346328	2157172	3725803	1068300	1192636
218	TRUE	Empty	sp|Q8IZ52|CHSS2_HUMAN Chondroitin sulfate synthase 2 OS=Homo sapiens OX=9606 GN=CHPF PE=1 SV=2	sp|Q8IZ52|CHSS2_HUMAN	85 kDa	0.998188	5	1		8118821	9032593	7967470	8342516	6116760	3714615	7269851	3166294	2720352	5321244	3396780	4964474	12924750	13642350	9692608	8839299	19314050	2186108	2284258
219	TRUE	Empty	sp|P46821|MAP1B_HUMAN Microtubule-associated protein 1B OS=Homo sapiens OX=9606 GN=MAP1B PE=1 SV=2	sp|P46821|MAP1B_HUMAN	271 kDa	0.998181	5	1		1271755	1714286	1853080	128368	52317	19312.1	272194	231634	150130	692464	334007	1227203	2994301	3187918	2885308	1137870	3546733	459138	938204
220	TRUE	Empty	sp|O43795|MYO1B_HUMAN Unconventional myosin-Ib OS=Homo sapiens OX=9606 GN=MYO1B PE=1 SV=3	sp|O43795|MYO1B_HUMAN	132 kDa	0.998051	5	1		8487552	9579793	7620371	4014901	2743135	2552926	3159279	1727406	1836671	5284117	2660271	6592611	13188910	13170690	10052340	9414109	27850370	5666395	5736607
221	TRUE	Empty	sp|P61247|RS3A_HUMAN 40S ribosomal protein S3a OS=Homo sapiens OX=9606 GN=RPS3A PE=1 SV=2	sp|P61247|RS3A_HUMAN	30 kDa	0.998023	5	1		15703150	17957280	16304160	5106156	3372294	2544981	5625964	1573584	1299446	4033800	2348533	8307472	27452620	26328050	23554720	22082710	71807320	8181344	10005140
222	TRUE	Empty	sp|Q13217|DNJC3_HUMAN DnaJ homolog subfamily C member 3 OS=Homo sapiens OX=9606 GN=DNAJC3 PE=1 SV=1	sp|Q13217|DNJC3_HUMAN	58 kDa	0.997206	5	1		17305530	17529160	17314060	18053610	14163290	7897906	16053840	7875945	6610195	13619810	9561110	9433582	23857580	23401110	22572520	20739750	43128630	11371320	14040150
223	TRUE	Empty	sp|Q9UIW2|PLXA1_HUMAN Plexin-A1 OS=Homo sapiens OX=9606 GN=PLXNA1 PE=1 SV=3	sp|Q9UIW2|PLXA1_HUMAN	211 kDa	0.996998	5	0.4		3338468	2991636	2482615	1219636	491702	643891	1430141	635483	371549	1293571	839871	1096450	2866753	4284883	2975846	4211685	9740445	1621591	1004072
224	TRUE	Empty	sp|Q9H7D0|DOCK5_HUMAN Dedicator of cytokinesis protein 5 OS=Homo sapiens OX=9606 GN=DOCK5 PE=1 SV=3	sp|Q9H7D0|DOCK5_HUMAN	215 kDa	0.996005	5	1		5925319	5424214	5108742	5440420	2529444	2273841	2095748	1691251	1903805	4264527	2430150	3588296	5660730	6273986	5827617	8393941	15036460	3533161	4571377
225	TRUE	Empty	sp|Q9NZN3|EHD3_HUMAN EH domain-containing protein 3 OS=Homo sapiens OX=9606 GN=EHD3 PE=1 SV=2	sp|Q9NZN3|EHD3_HUMAN	61 kDa	0.990123	5	0.4		2069794	854345	2295975	1259427	1460771	1070613	2383017	360855	441706	1144914	617586	961568	2378503	2140703	1860323	1566795	2354774	921538	802706
226	TRUE	Empty	sp|P07858|CATB_HUMAN Cathepsin B OS=Homo sapiens OX=9606 GN=CTSB PE=1 SV=3	sp|P07858|CATB_HUMAN	38 kDa	0.999974	4	1		525869100	549708300	538358400	145868800	119186500	84519730	188827800	299413000	247273700	570768800	378205900	74774590	218047700	206212000	141115400	928066100	3238391000	336946700	325374500
227	TRUE	Empty	sp|Q13162|PRDX4_HUMAN Peroxiredoxin-4 OS=Homo sapiens OX=9606 GN=PRDX4 PE=1 SV=1	sp|Q13162|PRDX4_HUMAN	31 kDa	0.999954	4	0.5		50995400	54265380	51576280	103442700	64002390	49028680	67360660	27725730	26693550	44013910	33067080	30338300	63261550	66516430	52661440	55804570	121578000	23189280	27018610
228	TRUE	Empty	sp|Q14192|FHL2_HUMAN Four and a half LIM domains protein 2 OS=Homo sapiens OX=9606 GN=FHL2 PE=1 SV=3	sp|Q14192|FHL2_HUMAN	32 kDa	0.999951	4	1		9684577	10870510	7563921	1860855	1688245	1587261	2118071	1695533	1419509	4975284	2302304	8951105	19861490	18449010	18552590	8733433	23843810	4608519	5539094
229	TRUE	Empty	sp|Q02818|NUCB1_HUMAN Nucleobindin-1 OS=Homo sapiens OX=9606 GN=NUCB1 PE=1 SV=4	sp|Q02818|NUCB1_HUMAN	54 kDa	0.999946	4	1		25035990	25370710	24164950	13828550	9494932	6759129	14858880	11738190	10410640	27394150	13636910	11439770	30822530	30213150	22504170	33149710	88051440	19077480	19519710
230	TRUE	Empty	sp|Q99519|NEUR1_HUMAN Sialidase-1 OS=Homo sapiens OX=9606 GN=NEU1 PE=1 SV=1	sp|Q99519|NEUR1_HUMAN	45 kDa	0.999943	4	1		17917950	18723810	17779420	6332326	4941981	3827921	8189405	16209840	13688460	30530680	22509730	4022950	9843083	10343730	8077086	25919250	66948860	12072760	10482290
231	TRUE	Empty	sp|Q96A26|F162A_HUMAN Protein FAM162A OS=Homo sapiens OX=9606 GN=FAM162A PE=1 SV=2	sp|Q96A26|F162A_HUMAN	17 kDa	0.999941	4	1		46230840	50189300	46469670	112612400	60672230	67458130	90465480	15992120	12470660	29121540	25966960	24554170	53267560	64269280	75012310	46349410	56267170	6696636	5473343
232	TRUE	Empty	sp|Q13563|PKD2_HUMAN Polycystin-2 OS=Homo sapiens OX=9606 GN=PKD2 PE=1 SV=3	sp|Q13563|PKD2_HUMAN	110 kDa	0.999938	4	1		2970120	4351333	3913751	4384154	2899421	1414809	2832584	1072625	773292	1776839	779889	2446002	7048572	6753209	6695496	3245884	5192436	1888300	2714847
233	TRUE	Empty	sp|O94985|CSTN1_HUMAN Calsyntenin-1 OS=Homo sapiens OX=9606 GN=CLSTN1 PE=1 SV=1	sp|O94985|CSTN1_HUMAN	110 kDa	0.999937	4	1		6331763	7079518	6425707	2765668	2196140	1036061	2953740	1360568	1311193	2421605	1697232	4376358	14295100	14511940	11416290	6000181	18121410	2056591	1841176
234	TRUE	Empty	sp|Q13492|PICAL_HUMAN Phosphatidylinositol-binding clathrin assembly protein OS=Homo sapiens OX=9606 GN=PICALM PE=1 SV=2	sp|Q13492|PICAL_HUMAN	71 kDa	0.999934	4	1		12729720	3117934	12311610	2177372	2745066	1901411	3822520	1853133	1380880	3751648	2500857	10776810	27641510	20568330	22631510	6831740	17631750	13904930	12767260
235	TRUE	Empty	sp|P17931|LEG3_HUMAN Galectin-3 OS=Homo sapiens OX=9606 GN=LGALS3 PE=1 SV=5	sp|P17931|LEG3_HUMAN	26 kDa	0.999932	4	1		12838840	13762160	11518580	4679931	2388411	2277791	5220716	3412907	2633392	8353359	5102329	15171660	31556250	32475170	26144790	7979403	21259040	3600321	3183895
236	TRUE	Empty	sp|Q9Y305|ACOT9_HUMAN Acyl-coenzyme A thioesterase 9, mitochondrial OS=Homo sapiens OX=9606 GN=ACOT9 PE=1 SV=2	sp|Q9Y305|ACOT9_HUMAN	50 kDa	0.999923	4	1		13041310	14658980	14351190	27945260	14346360	17565590	28467790	5179419	4186696	13199390	12289810	4739095	16797240	16716170	18130510	14288850	28974990	3126690	2959875
237	TRUE	Empty	sp|P62701|RS4X_HUMAN 40S ribosomal protein S4, X isoform OS=Homo sapiens OX=9606 GN=RPS4X PE=1 SV=2	sp|P62701|RS4X_HUMAN	30 kDa	0.999921	4	1		21478320	22916910	22405060	7797765	5482918	3513937	8137375	3995833	2947953	7792998	4989798	19776190	43905460	48343180	40720330	27953700	61724990	10081400	10322410
238	TRUE	Empty	sp|O76024|WFS1_HUMAN Wolframin OS=Homo sapiens OX=9606 GN=WFS1 PE=1 SV=2	sp|O76024|WFS1_HUMAN	100 kDa	0.99992	4	1		8328989	9741119	8670679	8015175	4758413	2922137	5460803	2842344	2834852	4815237	3674243	6935044	16623620	16707170	12147530	8632948	22106850	4889477	5528570
239	TRUE	Empty	sp|Q9UN70|PCDGK_HUMAN Protocadherin gamma-C3 OS=Homo sapiens OX=9606 GN=PCDHGC3 PE=1 SV=1	sp|Q9UN70|PCDGK_HUMAN	101 kDa	0.99992	4	1		14316190	6570145	8801520	11286770	7398537	1798348	10538780	2616271	2121297	3368446	2171837	7090277	29167330	19302990	26026160	8715865	16274290	9020997	11130300
240	TRUE	Empty	sp|Q13509|TBB3_HUMAN Tubulin beta-3 chain OS=Homo sapiens OX=9606 GN=TUBB3 PE=1 SV=2	sp|Q13509|TBB3_HUMAN	50 kDa	0.999907	4	1		16853560	18580640	15752610	12893490	7853977	7421179	13478340	6344289	4606885	14411880	10456900	12415620	27644510	32082840	23869660	17781720	38481020	4470139	5789066
241	TRUE	Empty	sp|Q12907|LMAN2_HUMAN Vesicular integral-membrane protein VIP36 OS=Homo sapiens OX=9606 GN=LMAN2 PE=1 SV=1	sp|Q12907|LMAN2_HUMAN	40 kDa	0.999905	4	1		146454500	150424800	152007700	100774200	90040170	51283270	112871100	72514200	74919390	133105200	89158330	94888870	216411100	230714700	162188500	167957200	378952400	57017250	56518560
242	TRUE	Empty	sp|Q9Y4P3|TBL2_HUMAN Transducin beta-like protein 2 OS=Homo sapiens OX=9606 GN=TBL2 PE=1 SV=1	sp|Q9Y4P3|TBL2_HUMAN	50 kDa	0.999905	4	1		7181710	7988379	7052566	10868140	7860611	5124055	7956036	2107646	1276371	2160395	1991411	5430120	18518190	17742230	16061490	4019705	5681839	2693322	4349866
243	TRUE	Empty	sp|P16615|AT2A2_HUMAN Sarcoplasmic/endoplasmic reticulum calcium ATPase 2 OS=Homo sapiens OX=9606 GN=ATP2A2 PE=1 SV=1	sp|P16615|AT2A2_HUMAN	115 kDa	0.999893	4	1		43639160	34120830	44681510	22020340	24537190	12852100	26652760	11726860	10025340	21678440	14009830	23603930	73061480	72306940	63017460	48933490	87439110	34820220	47866560
244	TRUE	Empty	sp|P05067|A4_HUMAN Amyloid-beta precursor protein OS=Homo sapiens OX=9606 GN=APP PE=1 SV=3	sp|P05067|A4_HUMAN	87 kDa	0.999889	4	1		38127080	37224910	40341450	28063540	16586970	15725540	35234410	20006710	14521060	39449340	26069000	20244600	67616300	68576820	51038020	37925580	92459680	10698180	7792570
245	TRUE	Empty	sp|Q99623|PHB2_HUMAN Prohibitin-2 OS=Homo sapiens OX=9606 GN=PHB2 PE=1 SV=2	sp|Q99623|PHB2_HUMAN	33 kDa	0.999887	4	1		99814730	103543600	98291300	239815900	147767000	145773400	212635500	49997730	38625700	113278800	82563860	48056400	120680600	133200000	135843700	79232590	104326700	26755020	20815390
246	TRUE	Empty	sp|O15144|ARPC2_HUMAN Actin-related protein 2/3 complex subunit 2 OS=Homo sapiens OX=9606 GN=ARPC2 PE=1 SV=1	sp|O15144|ARPC2_HUMAN	34 kDa	0.999887	4	1		15219880	17507000	16379570	7341239	5053811	4157992	8240112	6023072	5395051	15637100	10121400	7316391	18136080	19581410	16447260	20607890	63396100	11105500	12598520
247	TRUE	Empty	sp|Q15582|BGH3_HUMAN Transforming growth factor-beta-induced protein ig-h3 OS=Homo sapiens OX=9606 GN=TGFBI PE=1 SV=1	sp|Q15582|BGH3_HUMAN	75 kDa	0.999887	4	1		37585790	26999340	38233930	7110359	7224726	4486020	8008560	3701071	2755711	4594388	3595560	44833810	122792400	113230800	90691930	24437770	52910310	16715440	14269880
248	TRUE	Empty	sp|Q9H5V8|CDCP1_HUMAN CUB domain-containing protein 1 OS=Homo sapiens OX=9606 GN=CDCP1 PE=1 SV=3	sp|Q9H5V8|CDCP1_HUMAN	93 kDa	0.999881	4	1		8605173	8978991	8433155	2861175	2517448	1801243	3675026	866261	667566	1707551	1049245	4520025	12010410	11405290	9249979	12005380	35268200	12826950	14248510
249	TRUE	Empty	sp|Q9P015|RM15_HUMAN 39S ribosomal protein L15, mitochondrial OS=Homo sapiens OX=9606 GN=MRPL15 PE=1 SV=1	sp|Q9P015|RM15_HUMAN	33 kDa	0.999881	4	1		1391121	1563205	1565000	4579923	2242152	2835864	4505300	640108	457816	1696702	2064102	615942	1997701	1777331	2099532	1857332	2370645	664912	493082
250	TRUE	Empty	sp|Q93050|VPP1_HUMAN V-type proton ATPase 116 kDa subunit a isoform 1 OS=Homo sapiens OX=9606 GN=ATP6V0A1 PE=1 SV=3	sp|Q93050|VPP1_HUMAN	96 kDa	0.999879	4	0.75		34614340	39034730	34536180	27499840	16341650	14706380	35395910	21679250	18904910	32894240	25704850	18515270	47531130	49681490	37556170	44757280	115522300	13414320	11573820
251	TRUE	Empty	sp|P62280|RS11_HUMAN 40S ribosomal protein S11 OS=Homo sapiens OX=9606 GN=RPS11 PE=1 SV=3	sp|P62280|RS11_HUMAN	18 kDa	0.999879	4	1		21071390	22920510	21175410	10576940	4102828	4422589	10318330	5664797	5116415	15878500	9685470	15823540	41135190	40735180	37593960	22594590	63479750	5231498	7224377
252	TRUE	Empty	sp|P04406|G3P_HUMAN Glyceraldehyde-3-phosphate dehydrogenase OS=Homo sapiens OX=9606 GN=GAPDH PE=1 SV=3	sp|P04406|G3P_HUMAN	36 kDa	0.999873	4	1		127524800	131207900	143585700	191736300	152810600	116049100	266139200	61208650	53210810	145077800	94099540	50387960	144398600	135102400	99788320	142784900	329764400	45443390	51331270
253	TRUE	Empty	sp|P13797|PLST_HUMAN Plastin-3 OS=Homo sapiens OX=9606 GN=PLS3 PE=1 SV=4	sp|P13797|PLST_HUMAN	71 kDa	0.999869	4	1		8932834	9517769	8575294	5001030	3276599	2454970	4687007	5737835	4971396	9539216	7695590	4092863	9831246	8848504	6350199	12049870	26118850	9712145	9161247
254	TRUE	Empty	sp|P02545|LMNA_HUMAN Prelamin-A/C OS=Homo sapiens OX=9606 GN=LMNA PE=1 SV=1	sp|P02545|LMNA_HUMAN	74 kDa	0.999868	4	1		18000470	20290000	19232920	45674640	27342980	23633390	35020130	13382160	10202360	24399510	17842840	5574768	11550800	12914550	9402281	30830790	42380840	10403070	6027624
255	TRUE	Empty	sp|P36551|HEM6_HUMAN Oxygen-dependent coproporphyrinogen-III oxidase, mitochondrial OS=Homo sapiens OX=9606 GN=CPOX PE=1 SV=3	sp|P36551|HEM6_HUMAN	50 kDa	0.99986	4	1		15076060	16290650	13685010	44434600	25770890	24254020	36167230	8863225	7308178	18561740	16084750	5190412	11074130	12817710	13625010	12714770	20763650	2177345	1939167
256	TRUE	Empty	sp|P46459|NSF_HUMAN Vesicle-fusing ATPase OS=Homo sapiens OX=9606 GN=NSF PE=1 SV=3	sp|P46459|NSF_HUMAN	83 kDa	0.999856	4	1		2175090	1807748	2691933	887548	470918	459967	908658	437339	300371	1168403	722741	1346665	4449998	4610487	2449525	2473780	9718076	1701809	1762761
257	TRUE	Empty	sp|Q6IAA8|LTOR1_HUMAN Ragulator complex protein LAMTOR1 OS=Homo sapiens OX=9606 GN=LAMTOR1 PE=1 SV=2	sp|Q6IAA8|LTOR1_HUMAN	18 kDa	0.999854	4	1		18412040	19180830	16759420	20861110	15373450	10138250	19742730	7590010	5421815	8789178	7971198	21543600	39350970	39046000	33345700	16321660	20599950	8763027	7534066
258	TRUE	Empty	sp|P49411|EFTU_HUMAN Elongation factor Tu, mitochondrial OS=Homo sapiens OX=9606 GN=TUFM PE=1 SV=2	sp|P49411|EFTU_HUMAN	50 kDa	0.99985	4	1		24956540	20913120	23636400	60603060	35645350	35943330	47340040	13657140	9915247	29263750	22188820	9290723	22239140	24922670	27983980	19440580	21368420	11110690	7882892
259	TRUE	Empty	sp|Q96N67|DOCK7_HUMAN Dedicator of cytokinesis protein 7 OS=Homo sapiens OX=9606 GN=DOCK7 PE=1 SV=4	sp|Q96N67|DOCK7_HUMAN	243 kDa	0.99985	4	1		814346	972445	787934	510574	378386	345839	672670	196471	163980	290076	271106	579777	1653952	1410444	1314741	776926	4151154	466501	616340
260	TRUE	Empty	sp|Q16363|LAMA4_HUMAN Laminin subunit alpha-4 OS=Homo sapiens OX=9606 GN=LAMA4 PE=1 SV=4	sp|Q16363|LAMA4_HUMAN	203 kDa	0.999847	4	1		5110969	5086812	5871257	2504672	1842719	1390283	2467744	3055056	2601879	6478121	4293265	3433051	12605140	11126290	8283954	5093893	11797120	556567	426228
261	TRUE	Empty	sp|Q9BS26|ERP44_HUMAN Endoplasmic reticulum resident protein 44 OS=Homo sapiens OX=9606 GN=ERP44 PE=1 SV=1	sp|Q9BS26|ERP44_HUMAN	47 kDa	0.999843	4	1		13857780	13099500	13018990	12875220	10115850	4577022	10060560	4031723	3991282	9881090	5182167	7224012	22520900	21092500	19022110	12853060	28479170	12113790	12372930
262	TRUE	Empty	sp|P09543|CN37_HUMAN 2',3'-cyclic-nucleotide 3'-phosphodiesterase OS=Homo sapiens OX=9606 GN=CNP PE=1 SV=2	sp|P09543|CN37_HUMAN	48 kDa	0.99984	4	1		8333115	9723551	9866715	4234615	3845618	2651575	4949708	1618166	1481669	4228830	1996975	5221255	13679190	14674070	10682550	12033600	26810070	12978980	14047920
263	TRUE	Empty	sp|Q13418|ILK_HUMAN Integrin-linked protein kinase OS=Homo sapiens OX=9606 GN=ILK PE=1 SV=2	sp|Q13418|ILK_HUMAN	51 kDa	0.999835	4	1		20519680	20602210	18900410	7584787	7032663	4590001	8505753	2289976	2084664	5970570	3519212	12033760	32191620	32848550	25473930	23035630	76078900	11982250	11946640
264	TRUE	Empty	sp|Q96A65|EXOC4_HUMAN Exocyst complex component 4 OS=Homo sapiens OX=9606 GN=EXOC4 PE=1 SV=1	sp|Q96A65|EXOC4_HUMAN	110 kDa	0.999819	4	1		4783557	5566829	5693736	3969217	3172157	2285479	3549550	1478034	1317427	2708357	1736619	5121563	9004472	9997135	8461778	5657971	8764826	2614964	2452811
265	TRUE	Empty	Group of sp|P69849|NOMO3_HUMAN Nodal modulator 3 OS=Homo sapiens OX=9606 GN=NOMO3 PE=3 SV=2	sp|P69849|NOMO3_HUMAN (+2)		0.999817	4	1		14808780	15306270	15844020	19134680	6828582	5036235	9459439	8055786	5575619	12851530	17404880	7285289	13489030	12470290	11842120	17426470	46623960	10236730	11998080
265.1	TRUE	Empty	sp|P69849|NOMO3_HUMAN Nodal modulator 3 OS=Homo sapiens OX=9606 GN=NOMO3 PE=3 SV=2	sp|P69849|NOMO3_HUMAN	134 kDa	0.999817	4	1		14808780	15306270	15844020	19134680	6828582	5036235	9459439	8055786	5575619	12851530	17404880	7285289	13489030	12470290	11842120	17426470	46623960	10236730	11998080
265.2	TRUE	Empty	sp|Q5JPE7|NOMO2_HUMAN Nodal modulator 2 OS=Homo sapiens OX=9606 GN=NOMO2 PE=1 SV=1	sp|Q5JPE7|NOMO2_HUMAN	139 kDa	0.999817	4	1		14808780	15306270	15844020	19134680	6828582	5036235	9459439	8055786	5575619	12851530	17404880	7285289	13489030	12470290	11842120	17426470	46623960	10236730	11998080
265.3	TRUE	Empty	sp|Q15155|NOMO1_HUMAN Nodal modulator 1 OS=Homo sapiens OX=9606 GN=NOMO1 PE=1 SV=5	sp|Q15155|NOMO1_HUMAN	134 kDa	0.999817	4	1		14808780	15306270	15844020	19134680	6828582	5036235	9459439	8055786	5575619	12851530	17404880	7285289	13489030	12470290	11842120	17426470	46623960	10236730	11998080
266	TRUE	Empty	sp|Q96CW1|AP2M1_HUMAN AP-2 complex subunit mu OS=Homo sapiens OX=9606 GN=AP2M1 PE=1 SV=2	sp|Q96CW1|AP2M1_HUMAN	50 kDa	0.999813	4	1		13536950	15176480	12096540	6231223	3512182	3326854	5943622	3035216	2503443	6898379	4423638	9052440	21351350	24355880	19613580	16804030	44041470	8470953	7525551
267	TRUE	Empty	sp|Q14118|DAG1_HUMAN Dystroglycan OS=Homo sapiens OX=9606 GN=DAG1 PE=1 SV=2	sp|Q14118|DAG1_HUMAN	97 kDa	0.99981	4	1		9446880	13649050	9487950	2799685	2111252	1584492	3517628	2957877	2724355	4514718	3360688	9584896	21627800	25664020	18109380	9417427	24159110	7609736	8193065
268	TRUE	Empty	sp|Q6PIU2|NCEH1_HUMAN Neutral cholesterol ester hydrolase 1 OS=Homo sapiens OX=9606 GN=NCEH1 PE=1 SV=3	sp|Q6PIU2|NCEH1_HUMAN	46 kDa	0.999808	4	1		50504330	52322210	49672710	61400820	39348810	31762840	47987590	28293140	24946320	36935570	29164740	40397430	65760850	67491770	58160350	54353870	91794010	34226600	38521350
269	TRUE	Empty	sp|P08670|VIME_HUMAN Vimentin OS=Homo sapiens OX=9606 GN=VIM PE=1 SV=4	sp|P08670|VIME_HUMAN	54 kDa	0.999805	4	1		129354700	131978000	124415200	102833000	55762130	56426730	107835200	21440970	15973030	49533450	31936460	113168200	282923900	359749100	297222400	69160410	200757300	41315110	48956280
270	TRUE	Empty	sp|Q9Y5K8|VATD_HUMAN V-type proton ATPase subunit D OS=Homo sapiens OX=9606 GN=ATP6V1D PE=1 SV=1	sp|Q9Y5K8|VATD_HUMAN	28 kDa	0.999804	4	1		14810420	15712810	14410360	8393693	5097121	4075853	8487273	6947817	5635924	13676050	7861371	12311340	27351290	30401860	20784860	14108390	34755360	7380064	7312046
271	TRUE	Empty	sp|Q9H857|NT5D2_HUMAN 5'-nucleotidase domain-containing protein 2 OS=Homo sapiens OX=9606 GN=NT5DC2 PE=1 SV=1	sp|Q9H857|NT5D2_HUMAN	61 kDa	0.9998	4	1		5389214	5664510	5360510	11423840	2463391	5465350	10267690	1862371	1635298	5941221	5020760	2112361	8676965	8691343	8945947	4348940	10250420	468861	744400
272	TRUE	Empty	sp|O94919|ENDD1_HUMAN Endonuclease domain-containing 1 protein OS=Homo sapiens OX=9606 GN=ENDOD1 PE=1 SV=2	sp|O94919|ENDD1_HUMAN	55 kDa	0.999798	4	1		35900220	37432170	34817010	35976890	27599530	18483880	36002530	9935975	9361602	16285520	11166200	20304190	32719690	38091550	37947410	43571600	107097300	18101150	21571030
273	TRUE	Empty	sp|Q9Y2E5|MA2B2_HUMAN Epididymis-specific alpha-mannosidase OS=Homo sapiens OX=9606 GN=MAN2B2 PE=1 SV=4	sp|Q9Y2E5|MA2B2_HUMAN	114 kDa	0.999793	4	1		22758610	24562450	23741660	6933521	4731416	5269962	9088621	26760140	20012920	48607810	35324780	3326638	5621284	6187828	5315936	44219240	110049700	7889542	7886909
274	TRUE	Empty	sp|P13674|P4HA1_HUMAN Prolyl 4-hydroxylase subunit alpha-1 OS=Homo sapiens OX=9606 GN=P4HA1 PE=1 SV=2	sp|P13674|P4HA1_HUMAN	61 kDa	0.999792	4	1		27571670	30542710	30332210	32854830	19904650	13983980	21534870	6956992	5531011	11906040	8686163	27448490	63598900	62263130	57309850	24754920	41088690	13806010	16732330
275	TRUE	Empty	sp|Q9HD45|TM9S3_HUMAN Transmembrane 9 superfamily member 3 OS=Homo sapiens OX=9606 GN=TM9SF3 PE=1 SV=2	sp|Q9HD45|TM9S3_HUMAN	68 kDa	0.999789	4	1		14322090	16330060	15130360	7324614	4766115	3024255	7444446	10847580	11030010	21337710	15855680	4182355	10028180	9478485	7388187	21053080	62247480	5688037	4922875
276	TRUE	Empty	sp|Q92508|PIEZ1_HUMAN Piezo-type mechanosensitive ion channel component 1 OS=Homo sapiens OX=9606 GN=PIEZO1 PE=1 SV=4	sp|Q92508|PIEZ1_HUMAN	287 kDa	0.999787	4	1		7524278	9049200	8868248	5424334	2525765	2597520	4652281	3548813	2620796	6539874	4488996	6200873	12292190	12189110	9171100	11918250	25627240	5137513	4989748
277	TRUE	Empty	sp|Q13637|RAB32_HUMAN Ras-related protein Rab-32 OS=Homo sapiens OX=9606 GN=RAB32 PE=1 SV=3	sp|Q13637|RAB32_HUMAN	25 kDa	0.999786	4	1		9683769	11245810	10239140	6909211	4508922	2944828	4727854	2109524	1872508	3326043	3420537	4219874	16220240	11924750	10193030	13312580	44245610	7105809	6911737
278	TRUE	Empty	sp|P62750|RL23A_HUMAN 60S ribosomal protein L23a OS=Homo sapiens OX=9606 GN=RPL23A PE=1 SV=1	sp|P62750|RL23A_HUMAN	18 kDa	0.999783	4	1		3855943	2836038	4042046	1664089	598271	1105597	2108373	606377	525232	1356639	748678	2493154	7181687	7967269	5404953	2938943	8796573	2222849	2152991
279	TRUE	Empty	sp|P04626|ERBB2_HUMAN Receptor tyrosine-protein kinase erbB-2 OS=Homo sapiens OX=9606 GN=ERBB2 PE=1 SV=1	sp|P04626|ERBB2_HUMAN	138 kDa	0.999783	4	1		5592375	7011322	5772513	2912317	2113300	1081376	2408461	1517418	1211270	2719101	1931170	3803781	10981270	9532306	8596636	6293483	18206430	3579568	4065680
280	TRUE	Empty	sp|Q6NVY1|HIBCH_HUMAN 3-hydroxyisobutyryl-CoA hydrolase, mitochondrial OS=Homo sapiens OX=9606 GN=HIBCH PE=1 SV=2	sp|Q6NVY1|HIBCH_HUMAN	43 kDa	0.999765	4	1		2930015	2268504	3394252	4642902	3150519	3345814	4913506	1121850	790153	2636198	2461493	1186310	3979380	4228886	4616363	2602493	2729307	910841	799140
281	TRUE	Empty	sp|O14967|CLGN_HUMAN Calmegin OS=Homo sapiens OX=9606 GN=CLGN PE=1 SV=1	sp|O14967|CLGN_HUMAN	70 kDa	0.999758	4	1		19590870	21863290	20689320	32371960	29742550	16708890	32181800	8565545	7579767	14238190	10665420	8444839	23014140	21298550	20138980	24029800	52574150	8235671	10796040
282	TRUE	Empty	sp|Q08345|DDR1_HUMAN Epithelial discoidin domain-containing receptor 1 OS=Homo sapiens OX=9606 GN=DDR1 PE=1 SV=1	sp|Q08345|DDR1_HUMAN	101 kDa	0.99975	4	0.75		1384880	1764872	1255893	422275	345370	234676	510056	680956	486492	830389	486272	1043782	1815619	2139474	1858462	3357951	4600718	644875	517588
283	TRUE	Empty	sp|Q03001|DYST_HUMAN Dystonin OS=Homo sapiens OX=9606 GN=DST PE=1 SV=4	sp|Q03001|DYST_HUMAN	861 kDa	0.999746	4	1		1052265	1102547	1729668	887797	615798	314006	658009	458819	423499	838288	548440	1156971	2779120	3123461	1952814	1927478	5608707	634565	473617
284	TRUE	Empty	sp|Q92820|GGH_HUMAN Gamma-glutamyl hydrolase OS=Homo sapiens OX=9606 GN=GGH PE=1 SV=2	sp|Q92820|GGH_HUMAN	36 kDa	0.999744	4	1		10139250	10114330	10311950	4418973	2958767	2627333	6739809	11683110	8846289	19409990	14642450	755974	979088	2066381	1178347	18899700	49959150	7823681	8105550
285	TRUE	Empty	Group of sp|A6NMY6|AXA2L_HUMAN Putative annexin A2-like protein OS=Homo sapiens OX=9606 GN=ANXA2P2 PE=5 SV=2	sp|A6NMY6|AXA2L_HUMAN (+1)		0.999735	4	1		119177100	44082250	122683500	18755270	38025030	21439470	49669390	14230630	12681080	50729070	27929650	99187860	237075900	178595000	216096200	58890570	131570000	69948440	83522220
285.1	TRUE	Empty	sp|A6NMY6|AXA2L_HUMAN Putative annexin A2-like protein OS=Homo sapiens OX=9606 GN=ANXA2P2 PE=5 SV=2	sp|A6NMY6|AXA2L_HUMAN	39 kDa	0.999735	4	1		119177100	44082250	122683500	18755270	38025030	21439470	49669390	14230630	12681080	50729070	27929650	99187860	237075900	178595000	216096200	58890570	131570000	69948440	83522220
285.2	TRUE	Empty	sp|P07355|ANXA2_HUMAN Annexin A2 OS=Homo sapiens OX=9606 GN=ANXA2 PE=1 SV=2	sp|P07355|ANXA2_HUMAN	39 kDa	0.999735	4	1		119177100	44082250	122683500	18755270	38025030	21439470	49669390	14230630	12681080	50729070	27929650	99187860	237075900	178595000	216096200	58890570	131570000	69948440	83522220
286	TRUE	Empty	sp|Q6NUQ4|TM214_HUMAN Transmembrane protein 214 OS=Homo sapiens OX=9606 GN=TMEM214 PE=1 SV=2	sp|Q6NUQ4|TM214_HUMAN	77 kDa	0.999727	4	1		6497275	6261152	6357210	14196290	10040050	5942043	10354480	2564934	1831524	3220074	2673972	3207587	8591032	8598015	7891474	4417964	7839038	3270485	3956473
287	TRUE	Empty	sp|P53396|ACLY_HUMAN ATP-citrate synthase OS=Homo sapiens OX=9606 GN=ACLY PE=1 SV=3	sp|P53396|ACLY_HUMAN	121 kDa	0.999726	4	1		3647506	3839058	3531505	1280871	833570	468386	1363529	1371112	1091743	2851481	2105333	1972116	4186205	4461489	3713046	4282428	15035660	3643071	4576686
288	TRUE	Empty	sp|O14786|NRP1_HUMAN Neuropilin-1 OS=Homo sapiens OX=9606 GN=NRP1 PE=1 SV=3	sp|O14786|NRP1_HUMAN	103 kDa	0.999723	4	1		29320580	30172540	27558870	19568190	15782140	9792624	26527890	10019560	9725249	23561570	16934830	13394100	27082170	27619060	25122150	31720870	80245530	26454100	28597650
289	TRUE	Empty	sp|Q9UI12|VATH_HUMAN V-type proton ATPase subunit H OS=Homo sapiens OX=9606 GN=ATP6V1H PE=1 SV=1	sp|Q9UI12|VATH_HUMAN	56 kDa	0.999722	4	1		5796686	5732791	5972261	2917745	1249277	1123850	3846767	2048793	1351420	4650785	2880753	4295811	11084740	11292150	7231146	6429751	17883950	3134540	2929709
290	TRUE	Empty	sp|P48449|ERG7_HUMAN Lanosterol synthase OS=Homo sapiens OX=9606 GN=LSS PE=1 SV=1	sp|P48449|ERG7_HUMAN	83 kDa	0.999715	4	1		16300200	15347460	16186120	10645750	7963124	4389105	9014087	4788039	4412133	8499097	5964646	11143200	24231930	24744970	20715870	19300630	53051320	7286713	8557245
291	TRUE	Empty	sp|P50416|CPT1A_HUMAN Carnitine O-palmitoyltransferase 1, liver isoform OS=Homo sapiens OX=9606 GN=CPT1A PE=1 SV=2	sp|P50416|CPT1A_HUMAN	88 kDa	0.999709	4	1		8282572	8852887	7235792	7434440	3934777	3402229	6318290	2344849	1780757	4093150	3106835	8219564	17284930	20833320	18465570	8631053	11896110	2580510	2583123
292	TRUE	Empty	sp|Q96RT1|ERBIN_HUMAN Erbin OS=Homo sapiens OX=9606 GN=ERBIN PE=1 SV=2	sp|Q96RT1|ERBIN_HUMAN	158 kDa	0.999702	4	1		6582543	7674167	7090168	4097948	2929719	2294156	3521763	2461463	2221168	4631111	3521005	5819439	10102680	10510010	8595268	8302338	18909930	5379902	5075816
293	TRUE	Empty	sp|Q8NEN9|PDZD8_HUMAN PDZ domain-containing protein 8 OS=Homo sapiens OX=9606 GN=PDZD8 PE=1 SV=1	sp|Q8NEN9|PDZD8_HUMAN	129 kDa	0.9997	4	1		6828680	7940093	6738781	3638878	3241461	1859891	3447219	3058281	2775665	3758698	2640726	5079105	10456880	11080130	7592194	8903537	16186350	3201415	4026963
294	TRUE	Empty	sp|P18084|ITB5_HUMAN Integrin beta-5 OS=Homo sapiens OX=9606 GN=ITGB5 PE=1 SV=1	sp|P18084|ITB5_HUMAN	88 kDa	0.999685	4	1		213511900	216836800	214641500	188946800	136025500	94741460	191706800	76673450	69326610	140149400	104979600	130214500	333573400	335534200	275321600	227640400	618898300	127027300	140801200
295	TRUE	Empty	sp|P39023|RL3_HUMAN 60S ribosomal protein L3 OS=Homo sapiens OX=9606 GN=RPL3 PE=1 SV=2	sp|P39023|RL3_HUMAN	46 kDa	0.999683	4	1		36985320	38622440	32527620	19123740	5486025	7424129	16495620	6651445	5067118	10196220	8315932	23695960	64763860	68553260	54215770	42523800	145339300	9560061	9839798
296	TRUE	Empty	sp|P11940|PABP1_HUMAN Polyadenylate-binding protein 1 OS=Homo sapiens OX=9606 GN=PABPC1 PE=1 SV=2	sp|P11940|PABP1_HUMAN	71 kDa	0.999681	4	1		8560402	9133647	7851658	3900992	2258578	1927617	3906363	2449383	1943866	4260601	3567233	6460250	17323230	16886220	15440860	8854141	24345510	3314508	3044411
297	TRUE	Empty	sp|Q8NBX0|SCPDL_HUMAN Saccharopine dehydrogenase-like oxidoreductase OS=Homo sapiens OX=9606 GN=SCCPDH PE=1 SV=1	sp|Q8NBX0|SCPDL_HUMAN	47 kDa	0.999674	4	1		94034170	102340400	92250490	106960300	84294060	62589520	104298100	40182090	34526660	71546050	55843490	62168040	139046700	155736200	130190200	97203710	181232000	31614170	35289510
298	TRUE	Empty	sp|P08473|NEP_HUMAN Neprilysin OS=Homo sapiens OX=9606 GN=MME PE=1 SV=2	sp|P08473|NEP_HUMAN	86 kDa	0.999674	4	1		3637024	2921477	4150520	8681758	6866859	4942344	9959086	2488698	2056899	5076774	3562880	1621978	4870317	5230418	3674050	1407523	14896500	929069	1016017
299	TRUE	Empty	sp|P55011|S12A2_HUMAN Solute carrier family 12 member 2 OS=Homo sapiens OX=9606 GN=SLC12A2 PE=1 SV=1	sp|P55011|S12A2_HUMAN	131 kDa	0.999668	4	1		3731604	3170827	3618376	3877659	1113708	1298801	3588004	1292536	1137745	2851872	2026918	2753848	6689831	8290724	5825263	3116613	7076503	2799615	2284045
300	TRUE	Empty	sp|P32856|STX2_HUMAN Syntaxin-2 OS=Homo sapiens OX=9606 GN=STX2 PE=1 SV=3	sp|P32856|STX2_HUMAN	33 kDa	0.999661	4	1		1615313	2444579	2235289	1258379	753597	418791	908702	457225	240100	663864	378408	1339201	5276116	3936670	3635064	2005712	4499580	1876089	2183098
301	TRUE	Empty	sp|Q9BTY2|FUCO2_HUMAN Plasma alpha-L-fucosidase OS=Homo sapiens OX=9606 GN=FUCA2 PE=1 SV=2	sp|Q9BTY2|FUCO2_HUMAN	54 kDa	0.999657	4	1		12431350	13744680	14218190	8131337	4744145	4301168	9792796	21467100	16248560	35267080	23699840	1722436	3698333	3833650	5326037	20253650	56161690	7631407	7706700
302	TRUE	Empty	sp|Q9BZF1|OSBL8_HUMAN Oxysterol-binding protein-related protein 8 OS=Homo sapiens OX=9606 GN=OSBPL8 PE=1 SV=3	sp|Q9BZF1|OSBL8_HUMAN	101 kDa	0.99965	4	1		25413280	26366470	23852810	12686860	11067360	6709979	11616030	6183624	5913270	9112292	6248941	28110260	53624460	63125770	52078740	25589450	44674650	11713240	14640790
303	TRUE	Empty	sp|Q5JRA6|TGO1_HUMAN Transport and Golgi organization protein 1 homolog OS=Homo sapiens OX=9606 GN=MIA3 PE=1 SV=1	sp|Q5JRA6|TGO1_HUMAN	214 kDa	0.999647	4	1		1151221	1278644	1184432	2006716	1158223	707210	1052084	414208	425639	492263	327254	915291	1537573	2068512	1897209	958805	1149588	682343	996279
304	TRUE	Empty	sp|Q9UN86|G3BP2_HUMAN Ras GTPase-activating protein-binding protein 2 OS=Homo sapiens OX=9606 GN=G3BP2 PE=1 SV=2	sp|Q9UN86|G3BP2_HUMAN	54 kDa	0.999637	4	1		1230393	1180316	1275721	294799	291976	172950	333888	98231.2	151697	396348	187150	1120496	2914063	2834724	2277306	1494750	4642907	766649	812566
305	TRUE	Empty	sp|Q92542|NICA_HUMAN Nicastrin OS=Homo sapiens OX=9606 GN=NCSTN PE=1 SV=2	sp|Q92542|NICA_HUMAN	78 kDa	0.999632	4	1		40890810	44299280	44866950	35528600	26580490	17488600	40602250	19569390	14748150	32942930	23141570	25998620	61145510	66923290	53829570	53718510	123188600	20848700	22047870
306	TRUE	Empty	sp|P49257|LMAN1_HUMAN Protein ERGIC-53 OS=Homo sapiens OX=9606 GN=LMAN1 PE=1 SV=2	sp|P49257|LMAN1_HUMAN	58 kDa	0.999611	4	1		106909500	105980700	100266700	98751570	84643800	47421500	80291360	33378190	32328450	58333020	36348680	106751000	249828000	238045200	178895200	75894520	135576700	48179920	49073380
307	TRUE	Empty	sp|Q9Y2G3|AT11B_HUMAN Probable phospholipid-transporting ATPase IF OS=Homo sapiens OX=9606 GN=ATP11B PE=1 SV=2	sp|Q9Y2G3|AT11B_HUMAN	134 kDa	0.9996	4	0.5		935847	937398	927294	724067	376358	314891	514318	496552	379149	515723	271476	698895	1242582	1455495	1307539	1290886	1607594	1392726	1396292
308	TRUE	Empty	sp|Q8NBS9|TXND5_HUMAN Thioredoxin domain-containing protein 5 OS=Homo sapiens OX=9606 GN=TXNDC5 PE=1 SV=2	sp|Q8NBS9|TXND5_HUMAN	48 kDa	0.999596	4	0.5		76437590	82493100	79939070	125294500	94941190	57863910	99286910	36276000	31458350	59658380	43748010	43546300	108233100	105206700	88638970	74638260	152737200	32985600	37893990
309	TRUE	Empty	sp|P61158|ARP3_HUMAN Actin-related protein 3 OS=Homo sapiens OX=9606 GN=ACTR3 PE=1 SV=3	sp|P61158|ARP3_HUMAN	47 kDa	0.999587	4	1		3011809	3309839	3205485	1362673	573247	697862	1275973	1192897	1043645	3054442	1942577	1835375	4785915	4679448	4132582	3833111	7991020	3315356	4468191
310	TRUE	Empty	Group of sp|P49753|ACOT2_HUMAN Acyl-coenzyme A thioesterase 2, mitochondrial OS=Homo sapiens OX=9606 GN=ACOT2 PE=1 SV=6	sp|P49753|ACOT2_HUMAN (+1)		0.999565	4	1		1759522	1755235	2117395	4606161	1932602	2356137	3534787	425262	408093	1853760	1646379	725136	2440168	1763607	3372928	1862770	3002983	4212222	611748
310.1	TRUE	Empty	sp|P49753|ACOT2_HUMAN Acyl-coenzyme A thioesterase 2, mitochondrial OS=Homo sapiens OX=9606 GN=ACOT2 PE=1 SV=6	sp|P49753|ACOT2_HUMAN	53 kDa	0.999565	4	1		1759522	1755235	2117395	4606161	1932602	2356137	3534787	425262	408093	1853760	1646379	725136	2440168	1763607	3372928	1862770	3002983	4212222	611748
310.2	TRUE	Empty	sp|Q86TX2|ACOT1_HUMAN Acyl-coenzyme A thioesterase 1 OS=Homo sapiens OX=9606 GN=ACOT1 PE=1 SV=1	sp|Q86TX2|ACOT1_HUMAN	46 kDa	0.999565	4	1		1759522	1755235	2117395	4606161	1932602	2356137	3534787	425262	408093	1853760	1646379	725136	2440168	1763607	3372928	1862770	3002983	4212222	611748
311	TRUE	Empty	sp|P49327|FAS_HUMAN Fatty acid synthase OS=Homo sapiens OX=9606 GN=FASN PE=1 SV=3	sp|P49327|FAS_HUMAN	273 kDa	0.999555	4	1		1939204	2349634	2206884	749238	806119	572763	1372005	1039596	928722	2142485	1459133	1335719	3629983	3637619	2603602	2408583	4588404	1325905	1578859
312	TRUE	Empty	sp|Q9BTZ2|DHRS4_HUMAN Dehydrogenase/reductase SDR family member 4 OS=Homo sapiens OX=9606 GN=DHRS4 PE=1 SV=3	sp|Q9BTZ2|DHRS4_HUMAN	30 kDa	0.999553	4	1		3365928	2462493	3568349	5716160	3761679	2777893	4425489	2059567	1738327	3460705	3033234	1799790	5320099	4295094	3700291	2082072	4059093	1223070	1002646
313	TRUE	Empty	sp|O15460|P4HA2_HUMAN Prolyl 4-hydroxylase subunit alpha-2 OS=Homo sapiens OX=9606 GN=P4HA2 PE=1 SV=1	sp|O15460|P4HA2_HUMAN	61 kDa	0.999552	4	1		22503380	8763075	23590380	16224350	14352330	10028630	19192690	4827391	3912849	8570540	6943066	13258960	41893730	36445030	39319790	21317640	40927770	10593470	11959370
314	TRUE	Empty	sp|Q9BTV4|TMM43_HUMAN Transmembrane protein 43 OS=Homo sapiens OX=9606 GN=TMEM43 PE=1 SV=1	sp|Q9BTV4|TMM43_HUMAN	45 kDa	0.99954	4	1		63046730	66983710	60310260	55033880	37073710	27053080	44200700	21799360	16851640	34926860	20213260	51805910	132420700	132832500	109253900	76953870	180956100	31890700	33647790
315	TRUE	Empty	sp|Q6ZXV5|TMTC3_HUMAN Protein O-mannosyl-transferase TMTC3 OS=Homo sapiens OX=9606 GN=TMTC3 PE=1 SV=2	sp|Q6ZXV5|TMTC3_HUMAN	104 kDa	0.999535	4	1		3089517	3138756	2976623	2441366	1378999	988508	1975826	460807	534075	1211250	896871	1609321	4235340	3847654	3779622	4136599	9318654	1024062	1287304
316	TRUE	Empty	sp|P50570|DYN2_HUMAN Dynamin-2 OS=Homo sapiens OX=9606 GN=DNM2 PE=1 SV=2	sp|P50570|DYN2_HUMAN	98 kDa	0.999502	4	0.75		2789434	2820326	3027980	1560706	918737	776999	1244991	1096009	757848	1942513	1257450	1585481	3663407	4381541	3579757	4800525	10180140	1716808	1219359
317	TRUE	Empty	sp|P01130|LDLR_HUMAN Low-density lipoprotein receptor OS=Homo sapiens OX=9606 GN=LDLR PE=1 SV=1	sp|P01130|LDLR_HUMAN	95 kDa	0.9995	4	1		2864966	3220364	2612685	1298577	621691	522116	1185473	700794	557318	1639811	1167582	961352	3024405	3083722	2263854	3868716	9299112	4743666	5158115
318	TRUE	Empty	sp|P61006|RAB8A_HUMAN Ras-related protein Rab-8A OS=Homo sapiens OX=9606 GN=RAB8A PE=1 SV=1	sp|P61006|RAB8A_HUMAN	24 kDa	0.999477	4	0.5		13882100	14107910	8927853	7844583	7017630	4684938	8785059	4764189	4172168	8739006	5611516	7637073	18255430	17414140	12444400	11298020	41636150	12674800	11867560
319	TRUE	Empty	Group of sp|P61224|RAP1B_HUMAN Ras-related protein Rap-1b OS=Homo sapiens OX=9606 GN=RAP1B PE=1 SV=1	sp|P61224|RAP1B_HUMAN (+1)		0.999443	4	0.75		255781100	287565900	266649900	183676000	169767500	105591600	210566900	89312060	79891860	156494100	123790900	206521900	397300600	412850900	315857200	307752200	857276100	201425400	209354300
319.1	TRUE	Empty	sp|P61224|RAP1B_HUMAN Ras-related protein Rap-1b OS=Homo sapiens OX=9606 GN=RAP1B PE=1 SV=1	sp|P61224|RAP1B_HUMAN	21 kDa	0.999443	4	0.75		255781100	287565900	266649900	183676000	169767500	105591600	210566900	89312060	79891860	156494100	123790900	206521900	397300600	412850900	315857200	307752200	857276100	201425400	209354300
319.2	TRUE	Empty	sp|P62834|RAP1A_HUMAN Ras-related protein Rap-1A OS=Homo sapiens OX=9606 GN=RAP1A PE=1 SV=1	sp|P62834|RAP1A_HUMAN	21 kDa	0.999443	4	0.75		255781100	287565900	266649900	183676000	169767500	105591600	210566900	89312060	79891860	156494100	123790900	206521900	397300600	412850900	315857200	307752200	857276100	201425400	209354300
320	TRUE	Empty	sp|Q9ULG6|CCPG1_HUMAN Cell cycle progression protein 1 OS=Homo sapiens OX=9606 GN=CCPG1 PE=1 SV=3	sp|Q9ULG6|CCPG1_HUMAN	87 kDa	0.999441	4	1		4631502	5329570	3649929	8701818	4968804	3670465	5469264	1658573	1268000	2038534	1802681	4058130	7648653	8635593	8064016	3544931	9659791	1560437	3271322
321	TRUE	Empty	sp|P05787|K2C8_HUMAN Keratin, type II cytoskeletal 8 OS=Homo sapiens OX=9606 GN=KRT8 PE=1 SV=7	sp|P05787|K2C8_HUMAN	54 kDa	0.999438	4	0.75		8906499	10589280	7109750	13959760	7184242	5572565	10908040	2226992	1728037	6875973	3493165	6414204	13471260	13203610	11503650	7694331	17826430	6400085	6149743
322	TRUE	Empty	sp|P82932|RT06_HUMAN 28S ribosomal protein S6, mitochondrial OS=Homo sapiens OX=9606 GN=MRPS6 PE=1 SV=3	sp|P82932|RT06_HUMAN	14 kDa	0.999425	4	1		1272764	1364931	1303419	4543830	1980702	2628435	2787202	956516	728943	1673592	1435899	558786	1051667	1206416	1402114	1106239	1104135	510808	331541
323	TRUE	Empty	sp|P11047|LAMC1_HUMAN Laminin subunit gamma-1 OS=Homo sapiens OX=9606 GN=LAMC1 PE=1 SV=3	sp|P11047|LAMC1_HUMAN	178 kDa	0.999408	4	1		12074140	14361230	11977900	4533863	2392500	1794997	3027368	2915872	2868428	6367506	4396373	6790206	16839800	16486850	12946550	25367400	50535280	7817036	10132830
324	TRUE	Empty	sp|P04844|RPN2_HUMAN Dolichyl-diphosphooligosaccharide--protein glycosyltransferase subunit 2 OS=Homo sapiens OX=9606 GN=RPN2 PE=1 SV=3	sp|P04844|RPN2_HUMAN	69 kDa	0.999358	4	1		36737910	41973330	37418700	47768600	31630900	16086050	29461480	12884350	9477309	19139220	12822360	26586120	62242900	63632850	58402870	37768380	65786050	32492460	38913970
325	TRUE	Empty	sp|Q9NV96|CC50A_HUMAN Cell cycle control protein 50A OS=Homo sapiens OX=9606 GN=TMEM30A PE=1 SV=1	sp|Q9NV96|CC50A_HUMAN	41 kDa	0.999354	4	1		59622630	49776880	60081520	32207890	23915650	17730910	32443910	16576070	14701120	31705450	22018500	45144310	117265400	111401100	85270260	60022500	125705900	31032310	31584300
326	TRUE	Empty	sp|Q92545|TM131_HUMAN Transmembrane protein 131 OS=Homo sapiens OX=9606 GN=TMEM131 PE=1 SV=3	sp|Q92545|TM131_HUMAN	205 kDa	0.999349	4	1		2221981	2872721	2642243	2989521	2236952	1326738	2282423	1571120	1400333	2603116	1603414	1522290	3849877	4261073	3498973	3744763	4628478	1056405	1185776
327	TRUE	Empty	sp|Q13740|CD166_HUMAN CD166 antigen OS=Homo sapiens OX=9606 GN=ALCAM PE=1 SV=2	sp|Q13740|CD166_HUMAN	65 kDa	0.999341	4	1		13801610	13014250	14680520	3848212	3116192	2325718	5704474	3732231	2849694	9484408	5956217	9268929	21761530	21845120	17535660	16712360	34778530	11829880	12378190
328	TRUE	Empty	sp|P07900|HS90A_HUMAN Heat shock protein HSP 90-alpha OS=Homo sapiens OX=9606 GN=HSP90AA1 PE=1 SV=5	sp|P07900|HS90A_HUMAN	85 kDa	0.999297	4	0.75		6163249	6538869	5402491	4152749	2706915	2048231	4687609	2816977	2546045	6559384	4430331	4854173	10695160	11331480	7939177	5434868	14377960	4766680	5465926
329	TRUE	Empty	sp|Q9UJS0|CMC2_HUMAN Calcium-binding mitochondrial carrier protein Aralar2 OS=Homo sapiens OX=9606 GN=SLC25A13 PE=1 SV=2	sp|Q9UJS0|CMC2_HUMAN	74 kDa	0.999285	4	1		8971157	8831431	9696834	16916390	9695088	9228453	12852660	3911779	2107966	6877007	6406574	5368219	13774860	14363060	16962370	7984381	15825940	3020337	2157911
330	TRUE	Empty	sp|P38117|ETFB_HUMAN Electron transfer flavoprotein subunit beta OS=Homo sapiens OX=9606 GN=ETFB PE=1 SV=3	sp|P38117|ETFB_HUMAN	28 kDa	0.999261	4	1		46973620	49891070	42907350	100761400	60545000	58450080	79058360	19931500	17066850	44978170	40141700	18406480	53924460	59579770	64718580	36853340	66845000	10086510	7483134
331	TRUE	Empty	sp|P14314|GLU2B_HUMAN Glucosidase 2 subunit beta OS=Homo sapiens OX=9606 GN=PRKCSH PE=1 SV=2	sp|P14314|GLU2B_HUMAN	59 kDa	0.99922	4	1		117793200	93147360	126674700	149837300	116172800	68686080	119235500	54570750	44424850	79754090	57183510	73228450	177351400	158781500	154233900	117820900	162155000	82973810	98637690
332	TRUE	Empty	sp|Q92930|RAB8B_HUMAN Ras-related protein Rab-8B OS=Homo sapiens OX=9606 GN=RAB8B PE=1 SV=2	sp|Q92930|RAB8B_HUMAN	24 kDa	0.99921	4	0.5		14200460	14076490	8789844	8046619	7164926	4805677	8886299	4817495	4224064	8795453	5694399	7778935	18536420	17722760	12676590	11377850	41707440	13299490	12545390
333	TRUE	Empty	sp|Q70UQ0|IKIP_HUMAN Inhibitor of nuclear factor kappa-B kinase-interacting protein OS=Homo sapiens OX=9606 GN=IKBIP PE=1 SV=1	sp|Q70UQ0|IKIP_HUMAN	39 kDa	0.999182	4	1		62109030	67192020	59454430	79965840	66129750	38177470	62137200	26129230	22648610	36481020	29086070	37389620	96259110	97371840	78596190	65393140	126404600	29177550	36697560
334	TRUE	Empty	sp|O94973|AP2A2_HUMAN AP-2 complex subunit alpha-2 OS=Homo sapiens OX=9606 GN=AP2A2 PE=1 SV=2	sp|O94973|AP2A2_HUMAN	104 kDa	0.999174	4	0.75		10484570	10345410	10735190	5445308	4482568	3220414	5713149	2102691	1865865	4547968	3059702	7902659	18920460	18533390	15540410	9835305	27334420	6018227	6333835
335	TRUE	Empty	sp|Q9Y5M8|SRPRB_HUMAN Signal recognition particle receptor subunit beta OS=Homo sapiens OX=9606 GN=SRPRB PE=1 SV=3	sp|Q9Y5M8|SRPRB_HUMAN	30 kDa	0.999166	4	1		12873420	8882280	13737980	13791010	13195710	7186064	15283460	6664275	4989222	9332784	6578056	6714512	12381940	12146610	14019290	9384614	18328440	7810215	10375960
336	TRUE	Empty	sp|O95479|G6PE_HUMAN GDH/6PGL endoplasmic bifunctional protein OS=Homo sapiens OX=9606 GN=H6PD PE=1 SV=2	sp|O95479|G6PE_HUMAN	89 kDa	0.999143	4	1		5651061	6186979	6145909	10390780	5536267	4122946	7077622	3144478	2358567	4135028	3531648	3471947	8969817	8879482	7934045	6584560	13223820	1772050	1631678
337	TRUE	Empty	sp|P55285|CADH6_HUMAN Cadherin-6 OS=Homo sapiens OX=9606 GN=CDH6 PE=1 SV=1	sp|P55285|CADH6_HUMAN	88 kDa	0.999126	4	1		8066548	8991382	7596938	5414926	4006367	2748897	5769649	7333771	5745387	9370940	7975400	4089875	6936681	8792170	6371451	12214840	21943420	10780440	11221320
338	TRUE	Empty	sp|Q8N1F8|S11IP_HUMAN Serine/threonine-protein kinase 11-interacting protein OS=Homo sapiens OX=9606 GN=STK11IP PE=1 SV=4	sp|Q8N1F8|S11IP_HUMAN	120 kDa	0.999067	4	1		3089934	2836533	2763559	1084353	914210	683605	1809801	951843	750022	1879159	1122150	1950489	4543122	4470782	3010441	2334852	11223200	768280	653811
339	TRUE	Empty	sp|O95470|SGPL1_HUMAN Sphingosine-1-phosphate lyase 1 OS=Homo sapiens OX=9606 GN=SGPL1 PE=1 SV=3	sp|O95470|SGPL1_HUMAN	64 kDa	0.999045	4	1		6548324	7746581	7762554	8076722	6862284	3052776	6814434	2230200	1888773	3252373	2337641	2956725	7654963	7298075	6174431	7342279	20915370	6053975	7278277
340	TRUE	Empty	sp|Q96EY7|PTCD3_HUMAN Pentatricopeptide repeat domain-containing protein 3, mitochondrial OS=Homo sapiens OX=9606 GN=PTCD3 PE=1 SV=3	sp|Q96EY7|PTCD3_HUMAN	79 kDa	0.999036	4	1		10032620	8319493	7707564	17416220	10256060	10041970	14727210	5612612	4316060	10818840	7836732	5454649	7533801	5516383	10472790	11302690	11588250	4696552	4989617
341	TRUE	Empty	sp|Q9BRK3|MXRA8_HUMAN Matrix remodeling-associated protein 8 OS=Homo sapiens OX=9606 GN=MXRA8 PE=1 SV=1	sp|Q9BRK3|MXRA8_HUMAN	49 kDa	0.999018	4	1		15893150	14628980	15685280	2867729	2652454	1511974	2627446	3924177	4429057	6503277	5209367	9465184	24722160	26066340	18531190	24315930	63832770	9825634	10571030
342	TRUE	Empty	sp|Q6UW63|PLGT2_HUMAN Protein O-glucosyltransferase 2 OS=Homo sapiens OX=9606 GN=KDELC1 PE=1 SV=1	sp|Q6UW63|PLGT2_HUMAN	58 kDa	0.998983	4	1		4358313	4076193	4007093	2879317	1867907	1070714	1930843	815356	1142837	1969878	1478514	3159612	8385310	7950055	5577664	4892334	10219820	3251245	4422463
343	TRUE	Empty	sp|O00622|CYR61_HUMAN Protein CYR61 OS=Homo sapiens OX=9606 GN=CYR61 PE=1 SV=1	sp|O00622|CYR61_HUMAN	42 kDa	0.998966	4	1		12503980	13743560	11988400	6862857	5330536	2923957	6431022	3619063	2130269	4459266	4596557	11269580	29582020	31771900	28656140	14912780	30193220	2696544	2510423
344	TRUE	Empty	sp|Q96AY3|FKB10_HUMAN Peptidyl-prolyl cis-trans isomerase FKBP10 OS=Homo sapiens OX=9606 GN=FKBP10 PE=1 SV=1	sp|Q96AY3|FKB10_HUMAN	64 kDa	0.998932	4	1		20146110	21335740	18513420	32952880	20474100	12886330	20484990	17527460	15515670	24958760	21081510	9568913	22371480	22795500	17927730	22979750	34626890	10098310	11275220
345	TRUE	Empty	sp|Q9P291|ARMX1_HUMAN Armadillo repeat-containing X-linked protein 1 OS=Homo sapiens OX=9606 GN=ARMCX1 PE=1 SV=1	sp|Q9P291|ARMX1_HUMAN	49 kDa	0.99891	4	1		5097340	5076262	5493463	8670242	5228213	4218007	7414411	1520443	1053133	3326474	3104144	3355217	9213085	11244630	9962761	2976901	5042299	1816558	2307094
346	TRUE	Empty	sp|Q8NB49|AT11C_HUMAN Phospholipid-transporting ATPase IG OS=Homo sapiens OX=9606 GN=ATP11C PE=1 SV=3	sp|Q8NB49|AT11C_HUMAN	129 kDa	0.998906	4	0.5		1049198	645793	941139	398025	346122	338270	823268	168380	155024	618312	457572	282662	775361	694719	755048	1083510	1048971	312509	315073
347	TRUE	Empty	sp|Q8IVL6|P3H3_HUMAN Prolyl 3-hydroxylase 3 OS=Homo sapiens OX=9606 GN=P3H3 PE=1 SV=1	sp|Q8IVL6|P3H3_HUMAN	82 kDa	0.998877	4	1		15816380	18792680	17597270	30747080	21369150	13364120	19014570	15049830	12634120	21746960	15243640	10889500	19093840	21327050	20213420	15873620	22037750	8825344	10346420
348	TRUE	Empty	sp|Q9P0V3|SH3B4_HUMAN SH3 domain-binding protein 4 OS=Homo sapiens OX=9606 GN=SH3BP4 PE=1 SV=1	sp|Q9P0V3|SH3B4_HUMAN	107 kDa	0.998847	4	1		2740450	2657763	2244822	451407	336007	424626	932350	472781	48831.8	694134	392008	1202404	4524569	2664348	2579008	3469318	10767280	1570599	1470147
349	TRUE	Empty	sp|P08581|MET_HUMAN Hepatocyte growth factor receptor OS=Homo sapiens OX=9606 GN=MET PE=1 SV=4	sp|P08581|MET_HUMAN	156 kDa	0.998846	4	1		7900274	8037453	6483237	3768186	2867468	1613425	4216539	1805946	1660605	3916489	2951879	5030631	14533610	15647900	11459240	10458240	25329600	6503520	6601325
350	TRUE	Empty	sp|O75695|XRP2_HUMAN Protein XRP2 OS=Homo sapiens OX=9606 GN=RP2 PE=1 SV=4	sp|O75695|XRP2_HUMAN	40 kDa	0.99878	4	1		25059890	27216040	22003860	15101310	11666530	8480724	16845220	7007990	6259921	14229200	10108820	16945410	42889020	41901870	29289600	26836840	67832840	17065050	18727710
351	TRUE	Empty	sp|P13611|CSPG2_HUMAN Versican core protein OS=Homo sapiens OX=9606 GN=VCAN PE=1 SV=3	sp|P13611|CSPG2_HUMAN	373 kDa	0.998743	4	1		2840669	2308972	2276036	2677442	1552225	1287905	2435101	803091	329902	1401916	797287	1422702	5094604	5187068	3792246	2163032	4165728	1084647	1588621
352	TRUE	Empty	sp|Q96KP1|EXOC2_HUMAN Exocyst complex component 2 OS=Homo sapiens OX=9606 GN=EXOC2 PE=1 SV=1	sp|Q96KP1|EXOC2_HUMAN	104 kDa	0.998639	4	1		11482530	11832160	11836750	6994384	6681507	4717291	8970300	3165036	3041117	7152649	5033101	6223449	13186860	15765690	12911200	13328930	39645560	6241145	5590300
353	TRUE	Empty	sp|Q9NZW5|MPP6_HUMAN MAGUK p55 subfamily member 6 OS=Homo sapiens OX=9606 GN=MPP6 PE=1 SV=2	sp|Q9NZW5|MPP6_HUMAN	61 kDa	0.998628	4	0.5		3072157	2448243	3938209	3231795	2516235	1812324	3362563	1583303	1425643	3166617	2335696	2079972	5197489	5553362	4920637	3286125	12475650	3233314	3387669
354	TRUE	Empty	sp|Q92552|RT27_HUMAN 28S ribosomal protein S27, mitochondrial OS=Homo sapiens OX=9606 GN=MRPS27 PE=1 SV=3	sp|Q92552|RT27_HUMAN	48 kDa	0.998604	4	1		4514173	4045607	5677013	13215790	7883394	7527674	11187870	2861059	2392261	6513925	6114564	1455493	3491236	3804712	5045628	4047251	5394423	1591454	1030282
355	TRUE	Empty	sp|P36543|VATE1_HUMAN V-type proton ATPase subunit E 1 OS=Homo sapiens OX=9606 GN=ATP6V1E1 PE=1 SV=1	sp|P36543|VATE1_HUMAN	26 kDa	0.998544	4	1		25252160	9231858	25713150	7992081	8886719	5765375	15732500	10099070	8861834	23961640	16043620	13810100	39102200	37448120	34407830	15008550	28659540	10477080	10830500
356	TRUE	Empty	sp|P20340|RAB6A_HUMAN Ras-related protein Rab-6A OS=Homo sapiens OX=9606 GN=RAB6A PE=1 SV=3	sp|P20340|RAB6A_HUMAN	24 kDa	0.998491	4	1		113719000	115291200	111523700	89071930	77660490	46593250	82411260	48986330	44659590	76235680	55968340	96555380	193528100	207184200	154481000	121452300	276482400	50185720	46122750
357	TRUE	Empty	sp|O75390|CISY_HUMAN Citrate synthase, mitochondrial OS=Homo sapiens OX=9606 GN=CS PE=1 SV=2	sp|O75390|CISY_HUMAN	52 kDa	0.998486	4	1		45699070	49998990	46506320	89204840	55852750	50912770	72056030	27307150	22094690	51121810	47735040	16849790	51059040	51470040	59231140	55189030	93709920	16633600	13865050
358	TRUE	Empty	sp|Q15147|PLCB4_HUMAN 1-phosphatidylinositol 4,5-bisphosphate phosphodiesterase beta-4 OS=Homo sapiens OX=9606 GN=PLCB4 PE=1 SV=3	sp|Q15147|PLCB4_HUMAN	134 kDa	0.998485	4	1		661181	862258	1125921	382597	173767	44614.6	330406	64940	131073	184197	138031	691401	1449578	1374590	490792	1731981	3673110	638919	568352
359	TRUE	Empty	sp|O00468|AGRIN_HUMAN Agrin OS=Homo sapiens OX=9606 GN=AGRN PE=1 SV=6	sp|O00468|AGRIN_HUMAN	217 kDa	0.998443	4	1		4460720	4097305	3552505	2559738	1724391	1242567	2275974	1509786	1403126	2355017	1468787	2674830	5222631	5286177	4874912	3896806	10069740	1642730	1606697
360	TRUE	Empty	sp|P17252|KPCA_HUMAN Protein kinase C alpha type OS=Homo sapiens OX=9606 GN=PRKCA PE=1 SV=4	sp|P17252|KPCA_HUMAN	77 kDa	0.998422	4	1		4338271	5068292	4160526	2738642	1225136	1176778	2957332	891983	537977	1795625	1370482	5258298	15339120	15245350	12163040	2751506	9418895	1134470	1533968
361	TRUE	Empty	sp|P34897|GLYM_HUMAN Serine hydroxymethyltransferase, mitochondrial OS=Homo sapiens OX=9606 GN=SHMT2 PE=1 SV=3	sp|P34897|GLYM_HUMAN	56 kDa	0.99841	4	1		66816240	61020760	71432080	147982000	103321500	94790160	165418100	22927400	19153410	60564540	52715770	19678870	59529880	57618630	78689790	53445890	127761900	24152240	19996080
362	TRUE	Empty	sp|O00391|QSOX1_HUMAN Sulfhydryl oxidase 1 OS=Homo sapiens OX=9606 GN=QSOX1 PE=1 SV=3	sp|O00391|QSOX1_HUMAN	83 kDa	0.998177	4	1		2964608	3229567	3107486	1789051	1871372	1113834	2094502	1432232	1414798	2562302	1778330	2762267	5416460	6141794	4168263	3730584	8017041	962660	1025719
363	TRUE	Empty	sp|P55268|LAMB2_HUMAN Laminin subunit beta-2 OS=Homo sapiens OX=9606 GN=LAMB2 PE=1 SV=2	sp|P55268|LAMB2_HUMAN	196 kDa	0.99817	4	1		2171132	965961	2149771	500098	960849	367192	1199140	984550	645143	1443714	1475639	1422363	5237641	4863990	5567012	1527732	14639680	4655536	824713
364	TRUE	Empty	sp|Q9Y2D4|EXC6B_HUMAN Exocyst complex component 6B OS=Homo sapiens OX=9606 GN=EXOC6B PE=1 SV=3	sp|Q9Y2D4|EXC6B_HUMAN	94 kDa	0.998097	4	1		2847836	3150893	2884421	1500667	1156858	683281	2027085	430169	380777	1081222	773728	2155787	6018531	5382549	4422225	2695961	8498183	1136372	793330
365	TRUE	Empty	sp|Q5T9A4|ATD3B_HUMAN ATPase family AAA domain-containing protein 3B OS=Homo sapiens OX=9606 GN=ATAD3B PE=1 SV=1	sp|Q5T9A4|ATD3B_HUMAN	73 kDa	0.998072	4	1		20702320	21077290	20902610	46362950	26858190	23938580	37177080	9058475	7253021	20436820	16688760	8766838	22997060	22435460	26896140	18565810	27885120	6868578	6107144
366	TRUE	Empty	Group of sp|Q9NVA2|SEP11_HUMAN Septin-11 OS=Homo sapiens OX=9606 GN=SEPT11 PE=1 SV=3	sp|Q9NVA2|SEP11_HUMAN (+1)		0.998026	4	1		22109780	23591240	23223580	8625738	6764459	5002639	8291716	5451763	4511007	10791240	8361021	9927611	23741430	21920490	19249000	33390910	90333870	16762160	21481740
366.1	TRUE	Empty	sp|Q9NVA2|SEP11_HUMAN Septin-11 OS=Homo sapiens OX=9606 GN=SEPT11 PE=1 SV=3	sp|Q9NVA2|SEP11_HUMAN	49 kDa	0.998026	4	1		22109780	23591240	23223580	8625738	6764459	5002639	8291716	5451763	4511007	10791240	8361021	9927611	23741430	21920490	19249000	33390910	90333870	16762160	21481740
366.2	TRUE	Empty	sp|Q14141|SEPT6_HUMAN Septin-6 OS=Homo sapiens OX=9606 GN=SEPT6 PE=1 SV=4	sp|Q14141|SEPT6_HUMAN	50 kDa	0.998026	4	1		22109780	23591240	23223580	8625738	6764459	5002639	8291716	5451763	4511007	10791240	8361021	9927611	23741430	21920490	19249000	33390910	90333870	16762160	21481740
367	TRUE	Empty	sp|P28288|ABCD3_HUMAN ATP-binding cassette sub-family D member 3 OS=Homo sapiens OX=9606 GN=ABCD3 PE=1 SV=1	sp|P28288|ABCD3_HUMAN	75 kDa	0.997905	4	1		2260478	2093299	2114630	4856465	1856320	1500967	1979398	1389207	1223164	1923421	871155	1332715	3100742	3484822	2093219	2399439	1756698	924264	1416842
368	TRUE	Empty	sp|Q14152|EIF3A_HUMAN Eukaryotic translation initiation factor 3 subunit A OS=Homo sapiens OX=9606 GN=EIF3A PE=1 SV=1	sp|Q14152|EIF3A_HUMAN	167 kDa	0.997557	4	1		988416	1377515	1173796	438300	709123	504141	385815	186420	104763	335205	267097	515471	1190488	1539950	1332615	1360682	5539629	318547	622746
369	TRUE	Empty	sp|Q63ZY3|KANK2_HUMAN KN motif and ankyrin repeat domain-containing protein 2 OS=Homo sapiens OX=9606 GN=KANK2 PE=1 SV=1	sp|Q63ZY3|KANK2_HUMAN	91 kDa	0.997302	4	1		3202815	3874723	3246943	814480	544072	351159	751038	416329	394109	739637	516087	2930137	5737318	6921731	5767445	3511203	8764624	1798303	1794557
370	TRUE	Empty	sp|Q5T9L3|WLS_HUMAN Protein wntless homolog OS=Homo sapiens OX=9606 GN=WLS PE=1 SV=2	sp|Q5T9L3|WLS_HUMAN	62 kDa	0.99713	4	1		15564850	15911050	14802100	20113880	11479340	9010880	15321250	3582096	3294235	5398678	4298883	13672200	21615650	30414510	22908030	16754780	33322310	7037885	6710304
371	TRUE	Empty	sp|Q6IAN0|DRS7B_HUMAN Dehydrogenase/reductase SDR family member 7B OS=Homo sapiens OX=9606 GN=DHRS7B PE=1 SV=2	sp|Q6IAN0|DRS7B_HUMAN	35 kDa	0.997105	4	1		1242964	1430521	978121	1224591	967398	430878	980039	344592	286366	715101	470592	819675	2229801	1291363	1560766	1074650	2460764	505813	487588
372	TRUE	Empty	sp|Q01813|PFKAP_HUMAN ATP-dependent 6-phosphofructokinase, platelet type OS=Homo sapiens OX=9606 GN=PFKP PE=1 SV=2	sp|Q01813|PFKAP_HUMAN	86 kDa	0.997054	4	1		1252701	1590600	1407426	404616	351460	112105	653260	303939	172573	699359	426104	1327015	3442809	3688698	2935515	655765	2726428	564967	950153
373	TRUE	Empty	sp|O60568|PLOD3_HUMAN Multifunctional procollagen lysine hydroxylase and glycosyltransferase LH3 OS=Homo sapiens OX=9606 GN=PLOD3 PE=1 SV=1	sp|O60568|PLOD3_HUMAN	85 kDa	0.996938	4	1		53354310	58764680	54401090	63944160	50142810	27510650	55638220	23852400	19301650	39497710	31939090	22917340	55883480	53530050	48245620	83859270	183154800	30852930	35681420
374	TRUE	Empty	sp|Q99798|ACON_HUMAN Aconitate hydratase, mitochondrial OS=Homo sapiens OX=9606 GN=ACO2 PE=1 SV=2	sp|Q99798|ACON_HUMAN	85 kDa	0.996722	4	1		8931108	10447900	10236790	20064120	11843240	11945170	17230550	4923075	3963560	11809160	10311360	4268903	10592480	10911930	14873210	10122070	14719670	4494959	3120825
375	TRUE	Empty	sp|O15118|NPC1_HUMAN NPC intracellular cholesterol transporter 1 OS=Homo sapiens OX=9606 GN=NPC1 PE=1 SV=2	sp|O15118|NPC1_HUMAN	142 kDa	0.996074	4	1		20987600	17117600	21656110	18777210	15396370	10743980	24665470	7774393	6719350	16307740	10799140	11148710	26516740	23765140	18691050	24293950	50090260	16356570	17022690
376	TRUE	Empty	sp|O75844|FACE1_HUMAN CAAX prenyl protease 1 homolog OS=Homo sapiens OX=9606 GN=ZMPSTE24 PE=1 SV=2	sp|O75844|FACE1_HUMAN	55 kDa	0.995942	4	1		24536820	27442710	25559550	20612010	18441420	10489320	17631250	10445620	9355468	15325240	11128860	18203570	43712240	44343800	35569580	25792690	57731280	15625360	18733680
377	TRUE	Empty	sp|Q8TCS8|PNPT1_HUMAN Polyribonucleotide nucleotidyltransferase 1, mitochondrial OS=Homo sapiens OX=9606 GN=PNPT1 PE=1 SV=2	sp|Q8TCS8|PNPT1_HUMAN	86 kDa	0.995802	4	1		4060724	4353684	3968280	9321908	5880309	5260002	7922850	2756761	2001187	5755344	5007332	1434696	2759702	3198176	4062071	5261937	8341527	1005786	664854
378	TRUE	Empty	sp|P15924|DESP_HUMAN Desmoplakin OS=Homo sapiens OX=9606 GN=DSP PE=1 SV=3	sp|P15924|DESP_HUMAN	332 kDa	0.99567	4	1		4773352	4987300	5407125	4064783	2521550	2050195	3793562	1511566	858741	2718579	1738311	2918370	8588023	8893981	6361252	4721074	12897730	5077432	4983085
379	TRUE	Empty	sp|Q8IVL5|P3H2_HUMAN Prolyl 3-hydroxylase 2 OS=Homo sapiens OX=9606 GN=P3H2 PE=1 SV=1	sp|Q8IVL5|P3H2_HUMAN	81 kDa	0.994656	4	0.75		443577	640456	795047	740327	241314	398735	236879	525366	152933	562338	279890	569442	1122556	1663612	990024	744339	1318665	267622	459200
380	TRUE	Empty	sp|Q9UPT5|EXOC7_HUMAN Exocyst complex component 7 OS=Homo sapiens OX=9606 GN=EXOC7 PE=1 SV=3	sp|Q9UPT5|EXOC7_HUMAN	83 kDa	0.993846	4	1		413972	600454	622602	470725	367640	122010	234570	100416	48696.8	256017	31118.2	490478	1504268	582519	838794	455597	933647	79869.8	62717
381	TRUE	Empty	sp|Q00535|CDK5_HUMAN Cyclin-dependent-like kinase 5 OS=Homo sapiens OX=9606 GN=CDK5 PE=1 SV=3	sp|Q00535|CDK5_HUMAN	33 kDa	0.992992	4	0.75		722785	960657	669795	774657	574385	458108	636173	473178	498932	738824	767516	549498	630902	1011143	766951	856068	1483453	468467	394802
382	TRUE	Empty	sp|Q86WA8|LONP2_HUMAN Lon protease homolog 2, peroxisomal OS=Homo sapiens OX=9606 GN=LONP2 PE=1 SV=1	sp|Q86WA8|LONP2_HUMAN	95 kDa	0.991676	4	1		645703	845584	742454	959292	721435	533702	817363	521707	343692	799212	635435	238615	1102657	1199767	1151019	783564	1282558	213611	307240
383	TRUE	Empty	sp|Q9P273|TEN3_HUMAN Teneurin-3 OS=Homo sapiens OX=9606 GN=TENM3 PE=2 SV=3	sp|Q9P273|TEN3_HUMAN	301 kDa	0.990918	4	0.75		3148766	2635255	2568020	1958115	1597954	2136399	1685129	818315	628592	1442278	1018619	1842820	4599142	5070474	3517288	4395451	6172283	2519040	2398657
384	TRUE	Empty	sp|Q9Y4D1|DAAM1_HUMAN Disheveled-associated activator of morphogenesis 1 OS=Homo sapiens OX=9606 GN=DAAM1 PE=1 SV=2	sp|Q9Y4D1|DAAM1_HUMAN	123 kDa	0.989658	4	1		20787690	21974260	19528160	22133630	13531090	10939580	19745250	8686268	7676307	19793180	13273250	8358837	24595990	24880670	21826400	24631100	63352820	7427464	10003590
385	TRUE	Empty	sp|Q15084|PDIA6_HUMAN Protein disulfide-isomerase A6 OS=Homo sapiens OX=9606 GN=PDIA6 PE=1 SV=1	sp|Q15084|PDIA6_HUMAN	48 kDa	0.999975	3	0.67		18486710	22463140	21969290	25666360	20620180	13252910	16135370	11127870	11262570	16944350	13146010	13565510	22622740	26820500	22451450	27264340	48643100	16349260	20489220
386	TRUE	Empty	sp|Q9Y3Q3|TMED3_HUMAN Transmembrane emp24 domain-containing protein 3 OS=Homo sapiens OX=9606 GN=TMED3 PE=1 SV=1	sp|Q9Y3Q3|TMED3_HUMAN	25 kDa	0.999934	3	1		4424279	1321415	4609288	2149844	2861498	1956555	4373058	1757074	1670429	4245541	3171412	2293987	5990617	4975814	5459179	2046862	3894231	1127672	2053660
387	TRUE	Empty	sp|Q96PD2|DCBD2_HUMAN Discoidin, CUB and LCCL domain-containing protein 2 OS=Homo sapiens OX=9606 GN=DCBLD2 PE=1 SV=1	sp|Q96PD2|DCBD2_HUMAN	85 kDa	0.999932	3	1		12768890	13880830	11952920	7730056	5854746	4597748	10757120	4893999	3985799	10114800	7524741	4345141	16626630	15589530	11668410	14583520	62864530	11115250	13579660
388	TRUE	Empty	sp|P01116|RASK_HUMAN GTPase KRas OS=Homo sapiens OX=9606 GN=KRAS PE=1 SV=1	sp|P01116|RASK_HUMAN	22 kDa	0.999927	3	0.67		43825850	40811370	46721320	22781710	18944060	13187050	28022100	12492190	10452260	24259320	16064400	25457020	74023640	64230410	57801560	50618580	119939300	34589760	34046770
389	TRUE	Empty	sp|Q8IY17|PLPL6_HUMAN Neuropathy target esterase OS=Homo sapiens OX=9606 GN=PNPLA6 PE=1 SV=3	sp|Q8IY17|PLPL6_HUMAN	151 kDa	0.999916	3	1		1221174	586100	1008176	949677	651756	481753	853492	247149	54614.2	536982	404270	585560	2279460	2421020	1296044	559966	887194	171925	300293
390	TRUE	Empty	sp|P07602|SAP_HUMAN Prosaposin OS=Homo sapiens OX=9606 GN=PSAP PE=1 SV=2	sp|P07602|SAP_HUMAN	58 kDa	0.999912	3	1		207940800	230340600	221490000	191791500	150920800	95435220	189999400	188422200	150282500	338167500	223587400	81186070	225853300	224894200	128468100	242613200	599920000	180840900	166616400
391	TRUE	Empty	sp|P13073|COX41_HUMAN Cytochrome c oxidase subunit 4 isoform 1, mitochondrial OS=Homo sapiens OX=9606 GN=COX4I1 PE=1 SV=1	sp|P13073|COX41_HUMAN	20 kDa	0.999907	3	1		19076160	17394170	22850800	32073650	19927480	19016950	30590870	6339672	4795441	18025840	11025990	9059539	33000160	33879740	39469100	17115100	29680660	9366126	7219176
392	TRUE	Empty	sp|Q9BR76|COR1B_HUMAN Coronin-1B OS=Homo sapiens OX=9606 GN=CORO1B PE=1 SV=1	sp|Q9BR76|COR1B_HUMAN	54 kDa	0.999904	3	0.67		9411163	10609210	8271121	5232968	2678683	2463959	6160617	3449711	2316839	8143926	6314414	4778370	13360380	15463680	11818340	12676040	38429000	2856890	3236592
393	TRUE	Empty	sp|Q9BT22|ALG1_HUMAN Chitobiosyldiphosphodolichol beta-mannosyltransferase OS=Homo sapiens OX=9606 GN=ALG1 PE=1 SV=2	sp|Q9BT22|ALG1_HUMAN	53 kDa	0.999903	3	1		6536594	7535878	6062675	7184944	5366404	3634853	5365338	3449415	2506451	4501008	3183986	4854839	9923307	10448400	8692613	7607430	13794730	3894851	4635766
394	TRUE	Empty	sp|P49821|NDUV1_HUMAN NADH dehydrogenase [ubiquinone] flavoprotein 1, mitochondrial OS=Homo sapiens OX=9606 GN=NDUFV1 PE=1 SV=4	sp|P49821|NDUV1_HUMAN	51 kDa	0.999902	3	1		13278060	13310730	12359190	27424640	16920810	18700860	25340250	8183086	6329066	14259280	12260430	5314489	11622330	12937110	15284230	14283410	20090860	4462837	1936531
395	TRUE	Empty	sp|Q68D91|MBLC2_HUMAN Metallo-beta-lactamase domain-containing protein 2 OS=Homo sapiens OX=9606 GN=MBLAC2 PE=1 SV=3	sp|Q68D91|MBLC2_HUMAN	31 kDa	0.999898	3	1		6088210	6692571	6118244	7245372	4875790	4366854	8659986	2467349	1965415	4533136	3099853	3528830	7258606	7532395	7223877	6912109	17145080	3267782	3572928
396	TRUE	Empty	sp|Q9Y2A7|NCKP1_HUMAN Nck-associated protein 1 OS=Homo sapiens OX=9606 GN=NCKAP1 PE=1 SV=1	sp|Q9Y2A7|NCKP1_HUMAN	129 kDa	0.999897	3	1		2864535	2904870	3145338	1257457	517485	787206	1293531	1213786	1205638	3045618	920851	1600122	3578197	3862880	3113538	2600850	10008140	2207696	2279765
397	TRUE	Empty	Group of sp|P15531|NDKA_HUMAN Nucleoside diphosphate kinase A OS=Homo sapiens OX=9606 GN=NME1 PE=1 SV=1	sp|P15531|NDKA_HUMAN (+1)		0.99989	3	1		31226960	34823930	31972180	25999510	18246550	17306330	29658420	14317610	10292540	35013980	23121860	19727240	46043810	45785200	42007910	32233360	65681620	24517830	27838140
397.1	TRUE	Empty	sp|P15531|NDKA_HUMAN Nucleoside diphosphate kinase A OS=Homo sapiens OX=9606 GN=NME1 PE=1 SV=1	sp|P15531|NDKA_HUMAN	17 kDa	0.99989	3	1		31226960	34823930	31972180	25999510	18246550	17306330	29658420	14317610	10292540	35013980	23121860	19727240	46043810	45785200	42007910	32233360	65681620	24517830	27838140
397.2	TRUE	Empty	sp|P22392|NDKB_HUMAN Nucleoside diphosphate kinase B OS=Homo sapiens OX=9606 GN=NME2 PE=1 SV=1	sp|P22392|NDKB_HUMAN	17 kDa	0.99989	3	1		31226960	34823930	31972180	25999510	18246550	17306330	29658420	14317610	10292540	35013980	23121860	19727240	46043810	45785200	42007910	32233360	65681620	24517830	27838140
398	TRUE	Empty	sp|Q9H3N1|TMX1_HUMAN Thioredoxin-related transmembrane protein 1 OS=Homo sapiens OX=9606 GN=TMX1 PE=1 SV=1	sp|Q9H3N1|TMX1_HUMAN	32 kDa	0.999889	3	1		12929670	5147349	14604920	11477150	10120010	8242800	14552520	6464749	6254878	8852177	9325440	6552891	16124580	16399470	13736850	8875096	6917780	6043335	7605075
399	TRUE	Empty	sp|Q12841|FSTL1_HUMAN Follistatin-related protein 1 OS=Homo sapiens OX=9606 GN=FSTL1 PE=1 SV=1	sp|Q12841|FSTL1_HUMAN	35 kDa	0.999884	3	1		3512641	2476112	3795324	665187	503159	385153	953815	429009	565638	556435	579497	2619254	9557416	5751970	6707887	3625382	4864705	2713375	2245177
400	TRUE	Empty	sp|Q9BYD3|RM04_HUMAN 39S ribosomal protein L4, mitochondrial OS=Homo sapiens OX=9606 GN=MRPL4 PE=1 SV=1	sp|Q9BYD3|RM04_HUMAN	35 kDa	0.999883	3	1		4299010	4452094	4740099	10405200	4519251	5284082	8953012	2494492	1930697	4795188	4644559	2197850	5155426	5716575	5913218	5723847	6421941	2073278	1262165
401	TRUE	Empty	sp|Q9BZQ6|EDEM3_HUMAN ER degradation-enhancing alpha-mannosidase-like protein 3 OS=Homo sapiens OX=9606 GN=EDEM3 PE=1 SV=2	sp|Q9BZQ6|EDEM3_HUMAN	105 kDa	0.999881	3	1		3921136	3808235	3084954	3417358	1901791	1769377	3035583	1871201	935159	2415474	2198449	2003401	5705062	4677707	5241156	4194062	13844870	2018600	1918397
402	TRUE	Empty	sp|P02794|FRIH_HUMAN Ferritin heavy chain OS=Homo sapiens OX=9606 GN=FTH1 PE=1 SV=2	sp|P02794|FRIH_HUMAN	21 kDa	0.999874	3	1		61042340	60330400	61252410	56520050	42212040	30537580	61091420	40209500	31152200	56250430	37499230	45284650	106846600	98686110	77072500	51429030	120131200	47641060	45484420
403	TRUE	Empty	sp|Q16832|DDR2_HUMAN Discoidin domain-containing receptor 2 OS=Homo sapiens OX=9606 GN=DDR2 PE=1 SV=2	sp|Q16832|DDR2_HUMAN	97 kDa	0.999871	3	0.67		4317018	4861213	4350368	2974810	2137600	1785879	4175046	1346806	1052837	1993829	1406672	2408855	5652197	5739839	6713015	6434900	11411380	4053094	4269976
404	TRUE	Empty	sp|P09486|SPRC_HUMAN SPARC OS=Homo sapiens OX=9606 GN=SPARC PE=1 SV=1	sp|P09486|SPRC_HUMAN	35 kDa	0.999866	3	1		110659400	120849500	115036300	49568760	36321520	24493750	47590340	18046930	14914080	36489440	25789430	97384020	258460700	248469000	201397100	119741400	337744500	57231250	66196220
405	TRUE	Empty	sp|P06396|GELS_HUMAN Gelsolin OS=Homo sapiens OX=9606 GN=GSN PE=1 SV=1	sp|P06396|GELS_HUMAN	86 kDa	0.999865	3	1		6490623	7506224	7837515	1576602	855486	743180	1745732	938332	859315	3385450	1769363	4800414	15226550	13602050	11477700	7006959	20400680	3007177	4244520
406	TRUE	Empty	sp|P42765|THIM_HUMAN 3-ketoacyl-CoA thiolase, mitochondrial OS=Homo sapiens OX=9606 GN=ACAA2 PE=1 SV=2	sp|P42765|THIM_HUMAN	42 kDa	0.999864	3	1		2185885	2939540	1740899	5989749	2783099	3573007	4914250	1514453	695133	3029307	2856197	832098	4204215	4438579	3641843	1162517	2109389	783956	459170
407	TRUE	Empty	sp|Q9UHQ9|NB5R1_HUMAN NADH-cytochrome b5 reductase 1 OS=Homo sapiens OX=9606 GN=CYB5R1 PE=1 SV=1	sp|Q9UHQ9|NB5R1_HUMAN	34 kDa	0.999864	3	1		8351498	9078090	9234078	17981600	10821880	8864091	15129890	2444281	1620281	5069333	4063007	6296711	15889910	15849930	16890060	5794433	7658704	4928532	3411970
408	TRUE	Empty	sp|O75306|NDUS2_HUMAN NADH dehydrogenase [ubiquinone] iron-sulfur protein 2, mitochondrial OS=Homo sapiens OX=9606 GN=NDUFS2 PE=1 SV=2	sp|O75306|NDUS2_HUMAN	53 kDa	0.999863	3	1		4303809	4417067	3481819	11036960	4507645	5063220	8517650	1351708	1262243	3557111	3020675	1611326	4739553	5587170	6077110	4061232	4615365	1238655	648381
409	TRUE	Empty	sp|Q16555|DPYL2_HUMAN Dihydropyrimidinase-related protein 2 OS=Homo sapiens OX=9606 GN=DPYSL2 PE=1 SV=1	sp|Q16555|DPYL2_HUMAN	62 kDa	0.999858	3	0.67		21560140	21637260	20324600	7096772	5134496	4577495	9976696	15315830	12609770	31636910	22484460	9865534	26173480	24505340	18563220	20220340	53714090	15338620	15730810
410	TRUE	Empty	sp|P28300|LYOX_HUMAN Protein-lysine 6-oxidase OS=Homo sapiens OX=9606 GN=LOX PE=1 SV=2	sp|P28300|LYOX_HUMAN	47 kDa	0.999858	3	1		62962820	71385110	63110240	73336100	50368660	34861110	62146880	19593990	16343800	28523360	22545070	63192620	144698300	139020500	120139100	51138770	97717340	27971040	32482940
411	TRUE	Empty	sp|P62070|RRAS2_HUMAN Ras-related protein R-Ras2 OS=Homo sapiens OX=9606 GN=RRAS2 PE=1 SV=1	sp|P62070|RRAS2_HUMAN	23 kDa	0.999855	3	0.67		17449390	20503780	18849120	12636630	9135202	6220635	12352840	6490366	5848231	12474880	8185459	15570730	29616370	31412030	22804540	18445710	47001580	17833220	22237670
412	TRUE	Empty	sp|P21980|TGM2_HUMAN Protein-glutamine gamma-glutamyltransferase 2 OS=Homo sapiens OX=9606 GN=TGM2 PE=1 SV=2	sp|P21980|TGM2_HUMAN	77 kDa	0.999854	3	1		6446610	7343747	6417923	8517098	3580948	4040737	9998243	3144685	2522209	13500920	7446383	962804	4090594	3390993	2330900	6825374	23536600	4429276	6347640
413	TRUE	Empty	sp|P29401|TKT_HUMAN Transketolase OS=Homo sapiens OX=9606 GN=TKT PE=1 SV=3	sp|P29401|TKT_HUMAN	68 kDa	0.999852	3	1		5709123	6838967	4367847	3521523	1784354	1452981	3633604	2790512	2467874	6632419	4548462	4342618	9305526	8341088	8048598	6125840	14978040	4045180	5496142
414	TRUE	Empty	sp|Q92743|HTRA1_HUMAN Serine protease HTRA1 OS=Homo sapiens OX=9606 GN=HTRA1 PE=1 SV=1	sp|Q92743|HTRA1_HUMAN	51 kDa	0.99985	3	1		34489300	40229150	38971520	28837690	20467110	16593330	30195270	30541780	23639930	46342390	32538590	36369160	81278830	90008540	63124520	22750490	59303890	8348839	7377026
415	TRUE	Empty	sp|Q7KZF4|SND1_HUMAN Staphylococcal nuclease domain-containing protein 1 OS=Homo sapiens OX=9606 GN=SND1 PE=1 SV=1	sp|Q7KZF4|SND1_HUMAN	102 kDa	0.999847	3	1		2346582	1235825	1911769	671088	812382	387172	1626302	339642	362919	794322	395868	1507057	3039191	3416566	2766157	1404911	5273910	1050323	1204131
416	TRUE	Empty	sp|P10316|1A69_HUMAN HLA class I histocompatibility antigen, A-69 alpha chain OS=Homo sapiens OX=9606 GN=HLA-A PE=1 SV=2	sp|P10316|1A69_HUMAN	41 kDa	0.999846	3	0.67		26909400	30178930	30286650	24333830	16811280	21292330	33714390	5289910	4488340	11554680	7920171	12313370	33834500	36495650	27509620	46729690	158551200	11249290	11141050
417	TRUE	Empty	sp|Q53EP0|FND3B_HUMAN Fibronectin type III domain-containing protein 3B OS=Homo sapiens OX=9606 GN=FNDC3B PE=1 SV=2	sp|Q53EP0|FND3B_HUMAN	133 kDa	0.999842	3	1		24196620	25901950	24603770	29302720	19501780	13135250	21655490	10625830	8855230	16236080	12683610	14887670	45232330	46380360	35666920	26973650	62661790	10720000	13936210
418	TRUE	Empty	sp|Q9H6X2|ANTR1_HUMAN Anthrax toxin receptor 1 OS=Homo sapiens OX=9606 GN=ANTXR1 PE=1 SV=2	sp|Q9H6X2|ANTR1_HUMAN	63 kDa	0.999841	3	1		12164280	12002040	11269600	7149202	3511484	3465477	6714165	3853950	3106821	7225424	7218763	5296553	24288580	20534820	15289450	13162590	52667400	8113350	8641303
419	TRUE	Empty	sp|P26440|IVD_HUMAN Isovaleryl-CoA dehydrogenase, mitochondrial OS=Homo sapiens OX=9606 GN=IVD PE=1 SV=2	sp|P26440|IVD_HUMAN	47 kDa	0.99984	3	1		5650801	5863726	6026724	5477725	7616574	3738453	6420693	2007459	1195139	4959522	3931077	1678004	6114242	7597105	6907079	3955960	18392600	3208122	1075572
420	TRUE	Empty	sp|O60762|DPM1_HUMAN Dolichol-phosphate mannosyltransferase subunit 1 OS=Homo sapiens OX=9606 GN=DPM1 PE=1 SV=1	sp|O60762|DPM1_HUMAN	30 kDa	0.999836	3	1		5203519	5916614	5278011	4835927	2509610	2046305	4049375	1687808	1265472	3231727	2456053	3162111	7858091	9026040	5731318	8151324	17537990	1555613	1634632
421	TRUE	Empty	Group of sp|P30443|1A01_HUMAN HLA class I histocompatibility antigen, A-1 alpha chain OS=Homo sapiens OX=9606 GN=HLA-A PE=1 SV=1	sp|P30443|1A01_HUMAN (+1)		0.999835	3	0.67		61546950	67242360	66923070	50240460	36694820	42501630	64093670	28977310	19058820	55447470	36497930	41477280	90701990	90892400	70815320	91602410	178328900	19148300	15490040
421.1	TRUE	Empty	sp|P30443|1A01_HUMAN HLA class I histocompatibility antigen, A-1 alpha chain OS=Homo sapiens OX=9606 GN=HLA-A PE=1 SV=1	sp|P30443|1A01_HUMAN	41 kDa	0.999835	3	0.67		61546950	67242360	66923070	50240460	36694820	42501630	64093670	28977310	19058820	55447470	36497930	41477280	90701990	90892400	70815320	91602410	178328900	19148300	15490040
421.2	TRUE	Empty	sp|P30455|1A36_HUMAN HLA class I histocompatibility antigen, A-36 alpha chain OS=Homo sapiens OX=9606 GN=HLA-A PE=1 SV=1	sp|P30455|1A36_HUMAN	41 kDa	0.999835	3	0.67		61546950	67242360	66923070	50240460	36694820	42501630	64093670	28977310	19058820	55447470	36497930	41477280	90701990	90892400	70815320	91602410	178328900	19148300	15490040
422	TRUE	Empty	sp|P00558|PGK1_HUMAN Phosphoglycerate kinase 1 OS=Homo sapiens OX=9606 GN=PGK1 PE=1 SV=3	sp|P00558|PGK1_HUMAN	45 kDa	0.999833	3	1		11498960	11283840	11178470	5194437	4045216	2732998	6885484	2388757	1770010	6310033	3692073	10480510	31775710	29047800	22550030	7968730	26980610	4346663	5987467
423	TRUE	Empty	sp|P30048|PRDX3_HUMAN Thioredoxin-dependent peroxide reductase, mitochondrial OS=Homo sapiens OX=9606 GN=PRDX3 PE=1 SV=3	sp|P30048|PRDX3_HUMAN	28 kDa	0.999829	3	1		20877330	26039930	24445230	46146500	24854600	21768670	34958580	14528330	10419850	28476110	19944510	13576530	23257800	28238330	28603020	22249120	34583000	14902030	12583850
424	TRUE	Empty	sp|P20742|PZP_HUMAN Pregnancy zone protein OS=Homo sapiens OX=9606 GN=PZP PE=1 SV=4	sp|P20742|PZP_HUMAN	164 kDa	0.999828	3	1		93930560	103130200	91190880	39123330	26538870	17602330	39716710	105119100	83258720	181545900	142742200	111188400	221382500	231691000	162003400	37645550	95609740	48207810	47986800
425	TRUE	Empty	sp|P37235|HPCL1_HUMAN Hippocalcin-like protein 1 OS=Homo sapiens OX=9606 GN=HPCAL1 PE=1 SV=3	sp|P37235|HPCL1_HUMAN	22 kDa	0.999822	3	1		26552280	25679690	26787060	31337420	20578770	14503740	29672450	7238669	6142846	11290030	6775148	27055130	50921600	53707960	39056760	19231190	32564360	13015730	12614540
426	TRUE	Empty	sp|Q13641|TPBG_HUMAN Trophoblast glycoprotein OS=Homo sapiens OX=9606 GN=TPBG PE=1 SV=1	sp|Q13641|TPBG_HUMAN	46 kDa	0.999822	3	1		17468730	19992130	17975450	28893880	16531860	12308870	24551230	4238531	3551706	7445116	5366693	14760000	31758130	32982050	26193340	15789850	33961680	12316220	13462880
427	TRUE	Empty	sp|P16070|CD44_HUMAN CD44 antigen OS=Homo sapiens OX=9606 GN=CD44 PE=1 SV=3	sp|P16070|CD44_HUMAN	82 kDa	0.999821	3	1		213729500	227191900	210125700	103786300	62488720	58873240	97488120	79337310	68625930	120020100	82491830	154789700	299879500	329153800	265468000	318707500	584609300	247046300	261537400
428	TRUE	Empty	sp|Q7Z2K6|ERMP1_HUMAN Endoplasmic reticulum metallopeptidase 1 OS=Homo sapiens OX=9606 GN=ERMP1 PE=1 SV=2	sp|Q7Z2K6|ERMP1_HUMAN	100 kDa	0.999821	3	1		1413779	1768169	1235943	2853360	1966373	1573444	2769300	874550	817610	1669453	873872	1217248	1452699	1578418	978914	1597806	3291783	856762	873313
429	TRUE	Empty	sp|Q6NZI2|CAVN1_HUMAN Caveolae-associated protein 1 OS=Homo sapiens OX=9606 GN=CAVIN1 PE=1 SV=1	sp|Q6NZI2|CAVN1_HUMAN	43 kDa	0.999821	3	1		119313500	131356100	129393300	101969100	51351620	45131570	75794670	24583550	18655110	41156460	24611610	106384500	258060900	266568500	291698600	95006050	285099900	65569570	73732680
430	TRUE	Empty	sp|Q9NZ08|ERAP1_HUMAN Endoplasmic reticulum aminopeptidase 1 OS=Homo sapiens OX=9606 GN=ERAP1 PE=1 SV=3	sp|Q9NZ08|ERAP1_HUMAN	107 kDa	0.999818	3	1		6179518	7220381	6645963	10258520	6688744	3664840	7841001	4966710	4281520	7614216	5202811	1918715	3835165	4414866	3238853	9587717	21226060	3106784	3898008
431	TRUE	Empty	sp|P25786|PSA1_HUMAN Proteasome subunit alpha type-1 OS=Homo sapiens OX=9606 GN=PSMA1 PE=1 SV=1	sp|P25786|PSA1_HUMAN	30 kDa	0.99981	3	1		7490294	7920728	7221871	5379897	3714644	3259118	7572023	3784875	2779535	7362978	5407345	4896058	10344830	10156260	7989405	7486725	18804090	4764775	5160024
432	TRUE	Empty	sp|Q10471|GALT2_HUMAN Polypeptide N-acetylgalactosaminyltransferase 2 OS=Homo sapiens OX=9606 GN=GALNT2 PE=1 SV=1	sp|Q10471|GALT2_HUMAN	65 kDa	0.999809	3	1		2653005	2272084	3099543	809212	340219	313202	868188	2340604	2175302	3485235	2759526	1062752	4087038	3665870	3440708	3795362	8729244	1134050	1003354
433	TRUE	Empty	sp|Q5SWX8|ODR4_HUMAN Protein odr-4 homolog OS=Homo sapiens OX=9606 GN=ODR4 PE=1 SV=1	sp|Q5SWX8|ODR4_HUMAN	51 kDa	0.999809	3	1		24513770	25877280	26599870	48988640	31104530	23390860	53124470	18871940	8963782	37263430	23779050	8450265	12832200	19438780	11674410	40317580	66287650	12075190	9871613
434	TRUE	Empty	sp|O60701|UGDH_HUMAN UDP-glucose 6-dehydrogenase OS=Homo sapiens OX=9606 GN=UGDH PE=1 SV=1	sp|O60701|UGDH_HUMAN	55 kDa	0.999809	3	1		10534560	10448020	10704920	21233480	9447264	10966370	17013640	5599526	6297886	10365950	8080217	6225957	10024050	10842470	7661025	9893314	20135910	4803799	6314372
435	TRUE	Empty	sp|Q9UL25|RAB21_HUMAN Ras-related protein Rab-21 OS=Homo sapiens OX=9606 GN=RAB21 PE=1 SV=3	sp|Q9UL25|RAB21_HUMAN	24 kDa	0.999808	3	1		29056260	33227430	28964140	26062420	13893930	14102430	27806090	13011520	11144860	20331590	14953080	22096260	38354180	43381620	35056980	36801780	69781990	21652660	20065240
436	TRUE	Empty	sp|Q96AE7|TTC17_HUMAN Tetratricopeptide repeat protein 17 OS=Homo sapiens OX=9606 GN=TTC17 PE=1 SV=1	sp|Q96AE7|TTC17_HUMAN	130 kDa	0.999797	3	1		3119016	2764560	2308490	3112656	1304737	982725	2327698	1156344	1163845	1734188	1262567	1841813	5080767	4966606	4734971	2630292	7039237	1084025	1543830
437	TRUE	Empty	sp|Q96LW7|CAR19_HUMAN Caspase recruitment domain-containing protein 19 OS=Homo sapiens OX=9606 GN=CARD19 PE=1 SV=1	sp|Q96LW7|CAR19_HUMAN	26 kDa	0.999795	3	1		2934619	3737821	3111214	7831958	4064493	3918773	6218961	1624633	713320	3313017	1919128	1798994	4411372	4832514	5611583	2904793	3713698	597289	270467
438	TRUE	Empty	sp|Q8NC56|LEMD2_HUMAN LEM domain-containing protein 2 OS=Homo sapiens OX=9606 GN=LEMD2 PE=1 SV=1	sp|Q8NC56|LEMD2_HUMAN	57 kDa	0.999791	3	1		5605315	6301815	4675355	14735040	6357545	6386656	10000760	3802069	2932145	5372040	4295533	3084402	5618075	6251830	4949964	7201506	7370436	1848736	1668033
439	TRUE	Empty	sp|P09382|LEG1_HUMAN Galectin-1 OS=Homo sapiens OX=9606 GN=LGALS1 PE=1 SV=2	sp|P09382|LEG1_HUMAN	15 kDa	0.99979	3	1		421279100	444977800	421339200	123675400	99619300	93316570	131241900	105600100	108460700	354081900	196103500	343772500	674109700	715066200	617382100	324583800	1380031000	209992000	170924500
440	TRUE	Empty	sp|Q13084|RM28_HUMAN 39S ribosomal protein L28, mitochondrial OS=Homo sapiens OX=9606 GN=MRPL28 PE=1 SV=4	sp|Q13084|RM28_HUMAN	30 kDa	0.999785	3	1		3310533	3867208	3705544	8723064	2940047	5589539	7234458	2542372	1767183	5034002	4660410	1115083	2370822	3486314	4079435	4052284	5763951	794309	521580
441	TRUE	Empty	sp|Q7Z3C6|ATG9A_HUMAN Autophagy-related protein 9A OS=Homo sapiens OX=9606 GN=ATG9A PE=1 SV=3	sp|Q7Z3C6|ATG9A_HUMAN	94 kDa	0.99978	3	1		1140704	1517951	1160466	905221	338244	209244	697077	35920.9	93104.9	1016379	86412.6	1720571	5262728	5651210	4875400	196393	758175	291867	338482
442	TRUE	Empty	sp|Q9UKS6|PACN3_HUMAN Protein kinase C and casein kinase substrate in neurons protein 3 OS=Homo sapiens OX=9606 GN=PACSIN3 PE=1 SV=2	sp|Q9UKS6|PACN3_HUMAN	48 kDa	0.99978	3	1		4900220	7589168	7917902	4091142	1790699	1595485	3240041	2322225	2089558	5707362	2700963	3002189	12614210	13068760	9456292	11819520	45266750	3283279	2771307
443	TRUE	Empty	sp|P34059|GALNS_HUMAN N-acetylgalactosamine-6-sulfatase OS=Homo sapiens OX=9606 GN=GALNS PE=1 SV=1	sp|P34059|GALNS_HUMAN	58 kDa	0.999772	3	1		5014534	5285329	3224801	2937804	365099	1519727	1641214	2152823	1255018	4285923	3434654	1105235	3674191	4822475	2968780	5734604	20643310	1681323	1814791
444	TRUE	Empty	sp|Q9Y6M7|S4A7_HUMAN Sodium bicarbonate cotransporter 3 OS=Homo sapiens OX=9606 GN=SLC4A7 PE=1 SV=2	sp|Q9Y6M7|S4A7_HUMAN	136 kDa	0.999763	3	1		15500230	16512560	15730880	12886010	8919799	7779730	13452880	5554758	4693805	9849354	7785540	14499440	30939600	35607960	29340100	13370640	30289040	8545565	10190320
445	TRUE	Empty	sp|P07686|HEXB_HUMAN Beta-hexosaminidase subunit beta OS=Homo sapiens OX=9606 GN=HEXB PE=1 SV=3	sp|P07686|HEXB_HUMAN	63 kDa	0.999753	3	1		55851340	59844830	54982360	38203510	20774020	22137670	48090130	75922520	54965830	118849400	81092710	5833929	17782830	15180410	9571561	92442320	201558200	26244010	21430950
446	TRUE	Empty	sp|P11310|ACADM_HUMAN Medium-chain specific acyl-CoA dehydrogenase, mitochondrial OS=Homo sapiens OX=9606 GN=ACADM PE=1 SV=1	sp|P11310|ACADM_HUMAN	47 kDa	0.999738	3	1		8869767	10392780	9492076	20064670	10212560	10035690	16975670	5921164	4416936	10095660	7852865	2765486	6665731	7504395	8796158	12054420	16017530	3844221	3270920
447	TRUE	Empty	sp|Q5T4B2|GT253_HUMAN Inactive glycosyltransferase 25 family member 3 OS=Homo sapiens OX=9606 GN=CERCAM PE=1 SV=1	sp|Q5T4B2|GT253_HUMAN	68 kDa	0.999732	3	1		2336024	2237001	1228285	2745766	2355782	1126819	2262393	876495	1043525	2397559	1782449	1437103	3448976	2129666	3663238	3157310	5117803	987019	1506620
448	TRUE	Empty	sp|P41252|SYIC_HUMAN Isoleucine--tRNA ligase, cytoplasmic OS=Homo sapiens OX=9606 GN=IARS PE=1 SV=2	sp|P41252|SYIC_HUMAN	144 kDa	0.99973	3	1		348397	422668	379861	298812	117140	193807	376754	133907	112698	237996	281149	155427	462309	678465	501182	344218	1409269	119506	122573
449	TRUE	Empty	sp|Q16891|MIC60_HUMAN MICOS complex subunit MIC60 OS=Homo sapiens OX=9606 GN=IMMT PE=1 SV=1	sp|Q16891|MIC60_HUMAN	84 kDa	0.999727	3	1		5327751	5986527	5556350	12499290	6898772	5883408	10515240	2226797	1528568	5041126	3475136	2937720	7733171	8492055	8041911	4595064	5343750	1827940	1099238
450	TRUE	Empty	sp|P28331|NDUS1_HUMAN NADH-ubiquinone oxidoreductase 75 kDa subunit, mitochondrial OS=Homo sapiens OX=9606 GN=NDUFS1 PE=1 SV=3	sp|P28331|NDUS1_HUMAN	79 kDa	0.999719	3	1		16397960	17327380	17901650	34678750	20490030	19943670	32968150	7923894	5582902	19725380	15472230	6537993	21509800	22705400	25117880	16833790	32527270	4582191	3472630
451	TRUE	Empty	sp|Q2TAA5|ALG11_HUMAN GDP-Man:Man(3)GlcNAc(2)-PP-Dol alpha-1,2-mannosyltransferase OS=Homo sapiens OX=9606 GN=ALG11 PE=1 SV=2	sp|Q2TAA5|ALG11_HUMAN	56 kDa	0.999716	3	1		13020350	14313740	12543680	11970710	9972895	5916627	12101710	4155682	3560733	6495720	5303705	8224873	19649380	19099730	16246490	15696630	34002610	4801553	5532359
452	TRUE	Empty	Group of sp|P63092|GNAS2_HUMAN Guanine nucleotide-binding protein G(s) subunit alpha isoforms short OS=Homo sapiens OX=9606 GN=GNAS PE=1 SV=1	sp|P63092|GNAS2_HUMAN (+1)		0.999704	3	1		43640020	50193870	42245330	29719340	14483510	17026650	27504520	12678890	12570430	24905080	16392400	35586810	57623560	66389910	49014950	54479220	100209900	38095270	39525430
452.1	TRUE	Empty	sp|P63092|GNAS2_HUMAN Guanine nucleotide-binding protein G(s) subunit alpha isoforms short OS=Homo sapiens OX=9606 GN=GNAS PE=1 SV=1	sp|P63092|GNAS2_HUMAN	46 kDa	0.999704	3	1		43640020	50193870	42245330	29719340	14483510	17026650	27504520	12678890	12570430	24905080	16392400	35586810	57623560	66389910	49014950	54479220	100209900	38095270	39525430
452.2	TRUE	Empty	sp|Q5JWF2|GNAS1_HUMAN Guanine nucleotide-binding protein G(s) subunit alpha isoforms XLas OS=Homo sapiens OX=9606 GN=GNAS PE=1 SV=2	sp|Q5JWF2|GNAS1_HUMAN	111 kDa	0.999704	3	1		43640020	50193870	42245330	29719340	14483510	17026650	27504520	12678890	12570430	24905080	16392400	35586810	57623560	66389910	49014950	54479220	100209900	38095270	39525430
453	TRUE	Empty	sp|Q32P28|P3H1_HUMAN Prolyl 3-hydroxylase 1 OS=Homo sapiens OX=9606 GN=P3H1 PE=1 SV=2	sp|Q32P28|P3H1_HUMAN	83 kDa	0.999703	3	0.67		36261790	34016800	35708650	48895470	41215250	25475500	40053290	20697410	16509700	27727530	21481030	23253560	48432380	48703010	46722250	37630550	74228410	14039360	15164030
454	TRUE	Empty	sp|Q86XL3|ANKL2_HUMAN Ankyrin repeat and LEM domain-containing protein 2 OS=Homo sapiens OX=9606 GN=ANKLE2 PE=1 SV=4	sp|Q86XL3|ANKL2_HUMAN	104 kDa	0.999696	3	1		456364	860336	818267	655282	633319	295755	701799	102911	132148	210319	101907	390577	1654029	1629584	932180	611024	1041933	443766	663794
455	TRUE	Empty	sp|Q9UI42|CBPA4_HUMAN Carboxypeptidase A4 OS=Homo sapiens OX=9606 GN=CPA4 PE=1 SV=2	sp|Q9UI42|CBPA4_HUMAN	47 kDa	0.999696	3	1		30273720	32169610	29171270	4386070	2939417	1623251	4802628	4150028	4020777	7388317	4674508	23918090	57589660	57983670	53261370	52825970	116531300	2650067	2965578
456	TRUE	Empty	sp|Q8IYS2|K2013_HUMAN Uncharacterized protein KIAA2013 OS=Homo sapiens OX=9606 GN=KIAA2013 PE=1 SV=1	sp|Q8IYS2|K2013_HUMAN	69 kDa	0.999696	3	1		3585059	3606429	3293906	999800	756997	545145	1000096	2240459	1789098	3305764	2618955	1198032	1567974	2463326	1693566	6743614	11597960	1273330	761979
457	TRUE	Empty	sp|O15484|CAN5_HUMAN Calpain-5 OS=Homo sapiens OX=9606 GN=CAPN5 PE=1 SV=2	sp|O15484|CAN5_HUMAN	73 kDa	0.99969	3	1		339109	2989886	2988891	219543	106642	736526	1669999	853264	438938	1357995	629026	1658089	5599551	5991992	4745770	3123382	13380300	2443130	2342718
458	TRUE	Empty	sp|Q9NRZ7|PLCC_HUMAN 1-acyl-sn-glycerol-3-phosphate acyltransferase gamma OS=Homo sapiens OX=9606 GN=AGPAT3 PE=1 SV=1	sp|Q9NRZ7|PLCC_HUMAN	43 kDa	0.999683	3	1		3214599	3716162	3158863	4416984	2548356	1620361	3041004	1435950	1056839	2435396	1773144	2269757	4301121	4934564	3313340	3556900	8208499	1631791	2018454
459	TRUE	Empty	sp|Q6WCQ1|MPRIP_HUMAN Myosin phosphatase Rho-interacting protein OS=Homo sapiens OX=9606 GN=MPRIP PE=1 SV=3	sp|Q6WCQ1|MPRIP_HUMAN	117 kDa	0.999682	3	1		1153353	1621974	1127193	1762954	623312	924259	1372923	643892	393243	693513	665498	727682	1446762	1637578	1357176	1814397	2555343	462792	342336
460	TRUE	Empty	sp|Q5JRX3|PREP_HUMAN Presequence protease, mitochondrial OS=Homo sapiens OX=9606 GN=PITRM1 PE=1 SV=3	sp|Q5JRX3|PREP_HUMAN	117 kDa	0.999681	3	1		1892736	1874220	1815569	3539758	1824974	1777063	2405475	683825	650536	2264289	1858019	746640	1591521	2026092	2267902	2277576	3779726	966159	680453
461	TRUE	Empty	sp|Q8NBQ5|DHB11_HUMAN Estradiol 17-beta-dehydrogenase 11 OS=Homo sapiens OX=9606 GN=HSD17B11 PE=1 SV=3	sp|Q8NBQ5|DHB11_HUMAN	33 kDa	0.999677	3	1		5147383	6343592	6282761	6498303	5326294	3201830	6087167	2780170	1992745	4247816	3286525	3756165	6969692	7951513	6220471	8236558	17157960	3868627	4499758
462	TRUE	Empty	sp|P63104|1433Z_HUMAN 14-3-3 protein zeta/delta OS=Homo sapiens OX=9606 GN=YWHAZ PE=1 SV=1	sp|P63104|1433Z_HUMAN	28 kDa	0.999673	3	0.67		5480402	1166300	5499275	1407921	1593311	1166118	2530489	1544887	862350	3169508	2141110	2531409	8675727	6932143	7028873	3512499	4371901	6093540	5600658
463	TRUE	Empty	sp|O75340|PDCD6_HUMAN Programmed cell death protein 6 OS=Homo sapiens OX=9606 GN=PDCD6 PE=1 SV=1	sp|O75340|PDCD6_HUMAN	22 kDa	0.999671	3	1		3119848	3836896	3999586	1543141	921044	867339	1985702	1410599	1300399	3238177	1709829	2804919	6483209	6327975	4574129	4604033	12633210	2056149	2062020
464	TRUE	Empty	sp|P08648|ITA5_HUMAN Integrin alpha-5 OS=Homo sapiens OX=9606 GN=ITGA5 PE=1 SV=2	sp|P08648|ITA5_HUMAN	115 kDa	0.999668	3	1		157591800	166984500	167308600	52097850	46545400	29905030	58311120	29785910	26353160	52125880	38416300	118572800	203177100	220761600	217378400	194993900	521276000	163981600	170564900
465	TRUE	Empty	sp|Q9NTJ5|SAC1_HUMAN Phosphatidylinositide phosphatase SAC1 OS=Homo sapiens OX=9606 GN=SACM1L PE=1 SV=2	sp|Q9NTJ5|SAC1_HUMAN	67 kDa	0.999656	3	1		13901040	5207606	16324450	8335265	8836931	5536084	14875270	4545027	4196448	9264931	6825479	8240728	20800250	18245330	19316640	8695916	14619640	6365521	8564059
466	TRUE	Empty	sp|Q13232|NDK3_HUMAN Nucleoside diphosphate kinase 3 OS=Homo sapiens OX=9606 GN=NME3 PE=1 SV=2	sp|Q13232|NDK3_HUMAN	19 kDa	0.999642	3	1		3016953	2796589	3356916	3890696	2556471	2371788	3704710	1622699	1057938	3179766	2687987	1148639	4434580	4765602	3558849	3192286	7619568	2021934	1263706
467	TRUE	Empty	sp|P30533|AMRP_HUMAN Alpha-2-macroglobulin receptor-associated protein OS=Homo sapiens OX=9606 GN=LRPAP1 PE=1 SV=1	sp|P30533|AMRP_HUMAN	41 kDa	0.99964	3	1		1538389	1797420	1815942	879953	495385	530191	801661	1123490	1279898	3376251	2221783	206603	960589	927305	778239	4872419	8127544	774887	1072753
468	TRUE	Empty	sp|Q9UIJ7|KAD3_HUMAN GTP:AMP phosphotransferase AK3, mitochondrial OS=Homo sapiens OX=9606 GN=AK3 PE=1 SV=4	sp|Q9UIJ7|KAD3_HUMAN	26 kDa	0.999637	3	1		16809360	6610493	18057700	26691120	17211490	18868930	33585710	5929667	5076596	16629150	14667530	5131402	17127860	17487650	23849230	9567768	12190200	4658885	4780790
469	TRUE	Empty	sp|Q9UHB6|LIMA1_HUMAN LIM domain and actin-binding protein 1 OS=Homo sapiens OX=9606 GN=LIMA1 PE=1 SV=1	sp|Q9UHB6|LIMA1_HUMAN	85 kDa	0.999632	3	1		10105570	10903480	10732990	11418690	7130232	5747741	11357760	5306081	4007771	10642890	6547821	4362752	12558930	12834720	11912660	8626742	30150090	5248216	5399857
470	TRUE	Empty	sp|Q96JB5|CK5P3_HUMAN CDK5 regulatory subunit-associated protein 3 OS=Homo sapiens OX=9606 GN=CDK5RAP3 PE=1 SV=2	sp|Q96JB5|CK5P3_HUMAN	57 kDa	0.999628	3	1		10191340	8643675	8637366	14811630	9086855	5679875	9741386	3552536	3079482	5711888	3903730	7611165	19114940	18136840	16489150	6459427	19988610	4715614	6777774
471	TRUE	Empty	sp|Q16795|NDUA9_HUMAN NADH dehydrogenase [ubiquinone] 1 alpha subcomplex subunit 9, mitochondrial OS=Homo sapiens OX=9606 GN=NDUFA9 PE=1 SV=2	sp|Q16795|NDUA9_HUMAN	43 kDa	0.999614	3	1		3495762	3544623	3288604	10347510	3835557	5035787	9825893	1516330	1197061	4111735	2755127	1105495	3606449	4475448	5252309	3397444	3047438	615248	514989
472	TRUE	Empty	sp|P39656|OST48_HUMAN Dolichyl-diphosphooligosaccharide--protein glycosyltransferase 48 kDa subunit OS=Homo sapiens OX=9606 GN=DDOST PE=1 SV=4	sp|P39656|OST48_HUMAN	51 kDa	0.999609	3	1		65456430	68605210	55493390	112823300	63677300	57499120	72746660	44511750	38743230	58972620	45504250	51038360	68659770	67470500	65061700	72130350	101590900	31909020	36269670
473	TRUE	Empty	sp|P20700|LMNB1_HUMAN Lamin-B1 OS=Homo sapiens OX=9606 GN=LMNB1 PE=1 SV=2	sp|P20700|LMNB1_HUMAN	66 kDa	0.999595	3	1		8596920	8466666	8271248	18981240	15091830	10984220	16771550	5324306	3829174	10184730	7185741	1749757	5157730	5034212	4127788	10653550	19181150	3710617	2219308
474	TRUE	Empty	sp|Q96J84|KIRR1_HUMAN Kin of IRRE-like protein 1 OS=Homo sapiens OX=9606 GN=KIRREL1 PE=1 SV=2	sp|Q96J84|KIRR1_HUMAN	84 kDa	0.999592	3	1		5627725	5810494	4499808	3212038	2135358	1619886	2485828	1361372	1119630	3143049	2095123	3593615	7447013	7575765	7797303	6159217	14821260	5608356	5985988
475	TRUE	Empty	sp|Q96HE7|ERO1A_HUMAN ERO1-like protein alpha OS=Homo sapiens OX=9606 GN=ERO1A PE=1 SV=2	sp|Q96HE7|ERO1A_HUMAN	54 kDa	0.999591	3	1		49096660	51617640	51322980	85011970	64623360	43099990	73314770	22335720	17209010	33132200	26268200	34984770	69974100	75793840	62842510	45947210	87133100	15495070	19367230
476	TRUE	Empty	sp|O15427|MOT4_HUMAN Monocarboxylate transporter 4 OS=Homo sapiens OX=9606 GN=SLC16A3 PE=1 SV=1	sp|O15427|MOT4_HUMAN	49 kDa	0.999581	3	1		200446800	187631600	183669100	89312650	61112280	47192240	84652350	40364000	30824250	72921630	56167300	135837100	382740000	346605900	305280000	168211200	572580200	124566600	124121800
477	TRUE	Empty	sp|P11117|PPAL_HUMAN Lysosomal acid phosphatase OS=Homo sapiens OX=9606 GN=ACP2 PE=1 SV=3	sp|P11117|PPAL_HUMAN	48 kDa	0.999575	3	1		36519220	40436710	38983420	31938910	22485130	15785120	37744130	12871700	9682918	20135070	15292110	28231850	60919210	67572590	55377200	33935700	97843810	20483120	18355600
478	TRUE	Empty	sp|Q16134|ETFD_HUMAN Electron transfer flavoprotein-ubiquinone oxidoreductase, mitochondrial OS=Homo sapiens OX=9606 GN=ETFDH PE=1 SV=2	sp|Q16134|ETFD_HUMAN	68 kDa	0.999574	3	1		890973	909950	1125067	1630894	1252588	690449	1323328	445380	335731	890806	691345	559900	1721757	2045810	2092134	1074524	1365799	357894	344930
479	TRUE	Empty	sp|O43852|CALU_HUMAN Calumenin OS=Homo sapiens OX=9606 GN=CALU PE=1 SV=2	sp|O43852|CALU_HUMAN	37 kDa	0.999571	3	1		21085470	15660760	24055200	20298020	18174140	9132905	18005170	6326426	3586260	11082920	7233036	15086400	61481360	52710040	45393870	19491120	39562290	19460570	24384240
480	TRUE	Empty	sp|P05026|AT1B1_HUMAN Sodium/potassium-transporting ATPase subunit beta-1 OS=Homo sapiens OX=9606 GN=ATP1B1 PE=1 SV=1	sp|P05026|AT1B1_HUMAN	35 kDa	0.999564	3	1		20888730	21123070	19967210	8037427	6347278	4196227	8618439	4980039	4230214	10156500	7423306	18114290	45028220	45020360	37570030	16254170	40398720	12622080	12745000
481	TRUE	Empty	sp|P50990|TCPQ_HUMAN T-complex protein 1 subunit theta OS=Homo sapiens OX=9606 GN=CCT8 PE=1 SV=4	sp|P50990|TCPQ_HUMAN	60 kDa	0.999544	3	1		2075688	1933213	2132132	744175	409993	257114	1117265	593453	419670	1401243	1223056	1017232	2664550	2708369	1204132	2429141	7269556	887235	1441702
482	TRUE	Empty	sp|O00214|LEG8_HUMAN Galectin-8 OS=Homo sapiens OX=9606 GN=LGALS8 PE=1 SV=4	sp|O00214|LEG8_HUMAN	36 kDa	0.999542	3	1		4313369	4451009	4554214	1577836	1015135	867590	2305693	801832	411654	1625304	1134064	2127693	8044110	7434268	5008064	5913581	17996580	3341471	3610133
483	TRUE	Empty	sp|Q9UHN6|CEIP2_HUMAN Cell surface hyaluronidase OS=Homo sapiens OX=9606 GN=CEMIP2 PE=1 SV=1	sp|Q9UHN6|CEIP2_HUMAN	154 kDa	0.999539	3	1		4136145	3408256	4260320	3549842	1524470	1742236	2723176	2190834	1770178	4323687	2899125	777473	3124500	2621086	2331729	7142894	10536750	5037114	5027920
484	TRUE	Empty	Group of sp|P0DMV8|HS71A_HUMAN Heat shock 70 kDa protein 1A OS=Homo sapiens OX=9606 GN=HSPA1A PE=1 SV=1	sp|P0DMV8|HS71A_HUMAN (+1)		0.999531	3	1		6260684	7094700	4439359	3173700	1847841	1014129	2660633	1549516	1744301	2561323	1671975	7268495	11825920	12658430	11497190	6670973	7326616	5748763	7136356
484.1	TRUE	Empty	sp|P0DMV8|HS71A_HUMAN Heat shock 70 kDa protein 1A OS=Homo sapiens OX=9606 GN=HSPA1A PE=1 SV=1	sp|P0DMV8|HS71A_HUMAN	70 kDa	0.999531	3	1		6260684	7094700	4439359	3173700	1847841	1014129	2660633	1549516	1744301	2561323	1671975	7268495	11825920	12658430	11497190	6670973	7326616	5748763	7136356
484.2	TRUE	Empty	sp|P0DMV9|HS71B_HUMAN Heat shock 70 kDa protein 1B OS=Homo sapiens OX=9606 GN=HSPA1B PE=1 SV=1	sp|P0DMV9|HS71B_HUMAN	70 kDa	0.999531	3	1		6260684	7094700	4439359	3173700	1847841	1014129	2660633	1549516	1744301	2561323	1671975	7268495	11825920	12658430	11497190	6670973	7326616	5748763	7136356
485	TRUE	Empty	sp|P46777|RL5_HUMAN 60S ribosomal protein L5 OS=Homo sapiens OX=9606 GN=RPL5 PE=1 SV=3	sp|P46777|RL5_HUMAN	34 kDa	0.999529	3	1		10338790	10501450	10049620	8145062	4858364	2304263	7031690	3495494	2371637	4923772	3876757	8368157	24472380	21701040	17618170	11221520	43757710	5723866	7454850
486	TRUE	Empty	sp|P57105|SYJ2B_HUMAN Synaptojanin-2-binding protein OS=Homo sapiens OX=9606 GN=SYNJ2BP PE=1 SV=2	sp|P57105|SYJ2B_HUMAN	16 kDa	0.999526	3	1		6847074	8220079	7661530	12861410	8022395	7010637	12655890	2668359	1754695	4966481	4539716	4064980	11427040	11353030	9977440	4213054	7771303	4763060	4519028
487	TRUE	Empty	sp|Q9UQ16|DYN3_HUMAN Dynamin-3 OS=Homo sapiens OX=9606 GN=DNM3 PE=1 SV=4	sp|Q9UQ16|DYN3_HUMAN	98 kDa	0.999525	3	0.67		1115237	1189436	1210322	667120	294397	230917	553193	332672	257326	835246	507056	802072	1760757	1851925	1410965	1524259	3959245	1114331	790616
488	TRUE	Empty	sp|O60763|USO1_HUMAN General vesicular transport factor p115 OS=Homo sapiens OX=9606 GN=USO1 PE=1 SV=2	sp|O60763|USO1_HUMAN	108 kDa	0.999519	3	1		1048420	1063944	867806	994179	1386901	698626	986640	268052	122762	458556	329799	1044804	2396770	2946762	2126007	834017	1912674	3312176	651995
489	TRUE	Empty	sp|Q8IXI1|MIRO2_HUMAN Mitochondrial Rho GTPase 2 OS=Homo sapiens OX=9606 GN=RHOT2 PE=1 SV=2	sp|Q8IXI1|MIRO2_HUMAN	68 kDa	0.999514	3	0.67		910973	1105534	772583	1969724	1140543	965618	2289915	334438	240154	691776	688368	172515	1599876	2046186	1659584	829744	2566946	328321	262822
490	TRUE	Empty	sp|Q8WU76|SCFD2_HUMAN Sec1 family domain-containing protein 2 OS=Homo sapiens OX=9606 GN=SCFD2 PE=1 SV=2	sp|Q8WU76|SCFD2_HUMAN	75 kDa	0.999503	3	1		2080763	2149285	2260357	1426496	1403540	578710	1266060	1085593	334590	1844974	1608927	1740668	4536153	4981373	3864547	1835546	3060566	1068260	1128515
491	TRUE	Empty	sp|Q15019|SEPT2_HUMAN Septin-2 OS=Homo sapiens OX=9606 GN=SEPT2 PE=1 SV=1	sp|Q15019|SEPT2_HUMAN	41 kDa	0.999498	3	0.67		1494376	1105295	1967811	341745	211158	139817	407267	223462	131205	466226	264363	395516	2063329	1106662	1642137	2339389	2756925	2891311	3185315
492	TRUE	Empty	sp|P49406|RM19_HUMAN 39S ribosomal protein L19, mitochondrial OS=Homo sapiens OX=9606 GN=MRPL19 PE=1 SV=2	sp|P49406|RM19_HUMAN	34 kDa	0.999491	3	1		946638	965691	951902	3570375	1938865	1889482	2200096	607328	541224	1194017	960417	325913	527733	413287	881281	1450944	1978459	321892	198508
493	TRUE	Empty	sp|Q15041|AR6P1_HUMAN ADP-ribosylation factor-like protein 6-interacting protein 1 OS=Homo sapiens OX=9606 GN=ARL6IP1 PE=1 SV=2	sp|Q15041|AR6P1_HUMAN	23 kDa	0.999478	3	1		20186800	20221250	21089240	8967030	8444654	5885812	9288245	5886419	5263653	10757470	5951765	12199450	32157820	37104090	26748330	26546680	48373230	18086990	25415460
494	TRUE	Empty	sp|Q86UY8|NT5D3_HUMAN 5'-nucleotidase domain-containing protein 3 OS=Homo sapiens OX=9606 GN=NT5DC3 PE=1 SV=1	sp|Q86UY8|NT5D3_HUMAN	63 kDa	0.999477	3	1		2431986	3113473	2573911	7028363	4145442	4043493	5489080	664899	722458	1837054	1669263	1128084	3312235	4192842	5249069	2195921	5374241	570687	651686
495	TRUE	Empty	sp|Q8N2K0|ABD12_HUMAN Monoacylglycerol lipase ABHD12 OS=Homo sapiens OX=9606 GN=ABHD12 PE=1 SV=2	sp|Q8N2K0|ABD12_HUMAN	45 kDa	0.999452	3	1		8223952	6779107	8289404	10319450	10892580	5857517	13319240	4520859	4242936	7121672	4773006	4840697	11433770	9720723	12294500	6372507	15638420	3679552	3745853
496	TRUE	Empty	sp|O15230|LAMA5_HUMAN Laminin subunit alpha-5 OS=Homo sapiens OX=9606 GN=LAMA5 PE=1 SV=8	sp|O15230|LAMA5_HUMAN	400 kDa	0.999448	3	1		1479433	593040	1624967	422093	528980	368827	493904	48874.9	309571	512312	328222	838804	2334593	2882664	2629711	1122317	2008974	421721	554991
497	TRUE	Empty	sp|P55072|TERA_HUMAN Transitional endoplasmic reticulum ATPase OS=Homo sapiens OX=9606 GN=VCP PE=1 SV=4	sp|P55072|TERA_HUMAN	89 kDa	0.999433	3	1		19561100	21229770	18226030	22504070	12934590	9901214	20563500	6245573	4972679	11760110	8945338	11912940	33580620	29753920	24445170	17689960	50435010	9702905	12821270
498	TRUE	Empty	sp|P07951|TPM2_HUMAN Tropomyosin beta chain OS=Homo sapiens OX=9606 GN=TPM2 PE=1 SV=1	sp|P07951|TPM2_HUMAN	33 kDa	0.99943	3	0.33		664947	975148	907719	308624	172939	91919	216477	125407	123475	555581	285889	475301	690870	321173	1040921	1305624	498946	1715545	2235670
499	TRUE	Empty	sp|Q9BXS4|TMM59_HUMAN Transmembrane protein 59 OS=Homo sapiens OX=9606 GN=TMEM59 PE=1 SV=1	sp|Q9BXS4|TMM59_HUMAN	36 kDa	0.999428	3	1		10465000	9911220	10319850	8369839	5489936	5143445	9472576	3564837	2875353	6745851	5232635	8393840	16522940	20068660	14592070	9689671	20236220	1392114	1357776
500	TRUE	Empty	sp|O96011|PX11B_HUMAN Peroxisomal membrane protein 11B OS=Homo sapiens OX=9606 GN=PEX11B PE=1 SV=1	sp|O96011|PX11B_HUMAN	28 kDa	0.999426	3	1		3244309	3627533	3808599	6275481	2713646	2297314	4818495	3838308	2543184	3623082	2983154	2851346	4430901	5316747	5637063	3960810	3903799	2568155	3153481
501	TRUE	Empty	sp|P07093|GDN_HUMAN Glia-derived nexin OS=Homo sapiens OX=9606 GN=SERPINE2 PE=1 SV=1	sp|P07093|GDN_HUMAN	44 kDa	0.999386	3	1		61853960	17662230	64141330	105229100	96483640	76954720	179772200	18037640	11799180	33085020	25402710	39108990	93979670	93530030	89134160	16549220	21529530	12123660	12744790
502	TRUE	Empty	sp|Q93096|TP4A1_HUMAN Protein tyrosine phosphatase type IVA 1 OS=Homo sapiens OX=9606 GN=PTP4A1 PE=1 SV=2	sp|Q93096|TP4A1_HUMAN	20 kDa	0.999375	3	1		316549	603792	687494	160129	209862	180076	301184	133684	117621	403899	83032.3	411307	412711	578639	892241	392243	2312191	442994	202910
503	TRUE	Empty	sp|P15880|RS2_HUMAN 40S ribosomal protein S2 OS=Homo sapiens OX=9606 GN=RPS2 PE=1 SV=2	sp|P15880|RS2_HUMAN	31 kDa	0.999371	3	1		3205724	2212868	2816173	764535	653392	570420	1180593	609054	292796	1119822	836563	2790972	6224741	5280729	5702833	1758199	4931103	1720571	2027519
504	TRUE	Empty	sp|O60291|MGRN1_HUMAN E3 ubiquitin-protein ligase MGRN1 OS=Homo sapiens OX=9606 GN=MGRN1 PE=1 SV=2	sp|O60291|MGRN1_HUMAN	61 kDa	0.999342	3	1		1819706	1675327	1632252	1186039	594660	566518	1016608	341329	408328	777316	588888	1160709	2743991	2670161	2427118	879150	3675300	636295	1071222
505	TRUE	Empty	sp|Q9UBG0|MRC2_HUMAN C-type mannose receptor 2 OS=Homo sapiens OX=9606 GN=MRC2 PE=1 SV=2	sp|Q9UBG0|MRC2_HUMAN	167 kDa	0.999339	3	1		3814542	3532277	3095034	7083888	3202867	2414530	4333906	2637206	2864727	5143315	4073849	1589984	2198413	2075980	2302056	4669568	8447983	2975810	3992434
506	TRUE	Empty	sp|Q86VP6|CAND1_HUMAN Cullin-associated NEDD8-dissociated protein 1 OS=Homo sapiens OX=9606 GN=CAND1 PE=1 SV=2	sp|Q86VP6|CAND1_HUMAN	136 kDa	0.999338	3	1		1037380	1151266	824428	929460	752735	399093	976773	329651	291014	660260	564020	732954	1942298	2279167	2246277	1208803	2081933	765560	659633
507	TRUE	Empty	sp|Q9H845|ACAD9_HUMAN Acyl-CoA dehydrogenase family member 9, mitochondrial OS=Homo sapiens OX=9606 GN=ACAD9 PE=1 SV=1	sp|Q9H845|ACAD9_HUMAN	69 kDa	0.999335	3	1		2323077	2466569	2477305	7254287	3718623	4405220	5427908	1271786	1002390	3172575	2814822	1097559	2570372	3483842	3470716	3202677	2886861	1087890	741895
508	TRUE	Empty	sp|P50995|ANX11_HUMAN Annexin A11 OS=Homo sapiens OX=9606 GN=ANXA11 PE=1 SV=1	sp|P50995|ANX11_HUMAN	54 kDa	0.999316	3	1		2485683	3065604	2573080	2403983	722781	555614	1118205	787690	649246	1563264	1512685	2405306	6680157	6037088	4800483	2602887	7677302	1023168	1273698
509	TRUE	Empty	sp|Q86UE4|LYRIC_HUMAN Protein LYRIC OS=Homo sapiens OX=9606 GN=MTDH PE=1 SV=2	sp|Q86UE4|LYRIC_HUMAN	64 kDa	0.999313	3	1		4777463	5159588	4272002	6161713	4769701	3211012	4087833	1652582	1246281	2228754	1879670	3870585	9390788	11709460	10512400	3412071	6126701	2114331	3184846
510	TRUE	Empty	sp|P54819|KAD2_HUMAN Adenylate kinase 2, mitochondrial OS=Homo sapiens OX=9606 GN=AK2 PE=1 SV=2	sp|P54819|KAD2_HUMAN	26 kDa	0.999305	3	1		16296250	18644700	17807530	40588160	24328890	19908910	34786860	6946665	5078163	13872740	14091720	7635321	22645950	22561370	26925300	13146860	23134220	3680097	2988639
511	TRUE	Empty	sp|P06730|IF4E_HUMAN Eukaryotic translation initiation factor 4E OS=Homo sapiens OX=9606 GN=EIF4E PE=1 SV=2	sp|P06730|IF4E_HUMAN	25 kDa	0.999288	3	1		1993654	2085845	2016022	1185076	845778	910422	1469639	788824	594955	1512144	1191427	1247468	2141622	1785648	1619702	3570113	7831416	846417	1078488
512	TRUE	Empty	sp|Q8N5I4|DHRSX_HUMAN Dehydrogenase/reductase SDR family member on chromosome X OS=Homo sapiens OX=9606 GN=DHRSX PE=1 SV=2	sp|Q8N5I4|DHRSX_HUMAN	36 kDa	0.999248	3	1		711826	662529	618486	1271100	535265	336756	509303	95764.3	137221	332158	190894	439626	1014957	1052873	616648	581264	1755925	323689	391953
513	TRUE	Empty	sp|P63000|RAC1_HUMAN Ras-related C3 botulinum toxin substrate 1 OS=Homo sapiens OX=9606 GN=RAC1 PE=1 SV=1	sp|P63000|RAC1_HUMAN	21 kDa	0.999206	3	1		172076900	185694400	174148600	99405470	86452700	55874830	117165600	42605160	40149150	104558800	67678990	95656040	235264400	241537300	190418000	195640600	566640100	161436600	174919400
514	TRUE	Empty	sp|P62136|PP1A_HUMAN Serine/threonine-protein phosphatase PP1-alpha catalytic subunit OS=Homo sapiens OX=9606 GN=PPP1CA PE=1 SV=1	sp|P62136|PP1A_HUMAN	38 kDa	0.999202	3	1		13451620	15343840	13959680	10897030	6941892	6491720	9217850	9184633	7242254	15112310	11436330	7892705	12404090	15203930	12010000	19908340	49804270	9902301	9480744
515	TRUE	Empty	sp|Q15262|PTPRK_HUMAN Receptor-type tyrosine-protein phosphatase kappa OS=Homo sapiens OX=9606 GN=PTPRK PE=1 SV=2	sp|Q15262|PTPRK_HUMAN	162 kDa	0.999161	3	0.67		2660200	2900233	2507671	1890360	1301303	1092799	1629321	1403755	1197001	2929719	1991308	1251754	2438778	2542143	2084071	3355825	12398350	1746950	1969398
516	TRUE	Empty	sp|Q9NZ01|TECR_HUMAN Very-long-chain enoyl-CoA reductase OS=Homo sapiens OX=9606 GN=TECR PE=1 SV=1	sp|Q9NZ01|TECR_HUMAN	36 kDa	0.999154	3	1		15343820	6617835	15312770	6884146	8366761	4657453	10287290	5852496	4954694	9938517	7709062	7343440	17093520	15755460	16846870	13063620	26297950	11395920	13690120
517	TRUE	Empty	Group of sp|P11233|RALA_HUMAN Ras-related protein Ral-A OS=Homo sapiens OX=9606 GN=RALA PE=1 SV=1	sp|P11233|RALA_HUMAN (+1)		0.999154	3	1		188870100	206927300	196093500	106615100	92179820	61963060	125121500	34159170	33234510	85447480	58674100	147549500	416905000	425734600	326105500	175616400	484779200	86176440	102577300
517.1	TRUE	Empty	sp|P11233|RALA_HUMAN Ras-related protein Ral-A OS=Homo sapiens OX=9606 GN=RALA PE=1 SV=1	sp|P11233|RALA_HUMAN	24 kDa	0.999154	3	1		188870100	206927300	196093500	106615100	92179820	61963060	125121500	34159170	33234510	85447480	58674100	147549500	416905000	425734600	326105500	175616400	484779200	86176440	102577300
517.2	TRUE	Empty	sp|P11234|RALB_HUMAN Ras-related protein Ral-B OS=Homo sapiens OX=9606 GN=RALB PE=1 SV=1	sp|P11234|RALB_HUMAN	23 kDa	0.999154	3	1		188870100	206927300	196093500	106615100	92179820	61963060	125121500	34159170	33234510	85447480	58674100	147549500	416905000	425734600	326105500	175616400	484779200	86176440	102577300
518	TRUE	Empty	sp|Q9P206|K1522_HUMAN Uncharacterized protein KIAA1522 OS=Homo sapiens OX=9606 GN=KIAA1522 PE=1 SV=2	sp|Q9P206|K1522_HUMAN	107 kDa	0.999152	3	1		585983	743984	1120480	475537	157183	659538	835761	487314	262682	871556	529080	685280	1188670	2115343	1655353	588896	2677063	942770	832675
519	TRUE	Empty	sp|Q9P2E7|PCD10_HUMAN Protocadherin-10 OS=Homo sapiens OX=9606 GN=PCDH10 PE=2 SV=2	sp|Q9P2E7|PCD10_HUMAN	113 kDa	0.999144	3	1		2262279	2171401	2071424	1188827	511977	549088	769056	476504	430392	575532	737068	2059570	4152868	4978114	3460462	1953519	3776055	3256575	4043839
520	TRUE	Empty	sp|P23396|RS3_HUMAN 40S ribosomal protein S3 OS=Homo sapiens OX=9606 GN=RPS3 PE=1 SV=2	sp|P23396|RS3_HUMAN	27 kDa	0.999133	3	1		2780118	3122648	2824627	694684	677801	519034	928469	525661	364935	961513	816125	2118158	4444904	4508264	3214320	3209242	8331258	1346656	1242331
521	TRUE	Empty	sp|Q14728|MFS10_HUMAN Major facilitator superfamily domain-containing protein 10 OS=Homo sapiens OX=9606 GN=MFSD10 PE=1 SV=1	sp|Q14728|MFS10_HUMAN	48 kDa	0.999132	3	1		11484230	13482140	11959630	18852860	16145440	9965999	17752580	7066355	5722584	9772625	7955503	6591699	14735990	14370710	12615580	13556000	28169740	2897088	3298661
522	TRUE	Empty	sp|P09493|TPM1_HUMAN Tropomyosin alpha-1 chain OS=Homo sapiens OX=9606 GN=TPM1 PE=1 SV=2	sp|P09493|TPM1_HUMAN	33 kDa	0.999117	3	0.33		1796396	1857701	1931424	275524	89646.4	114310	247437	315628	304158	723853	365892	1411941	2219893	2198973	2293977	2927221	3155078	2952601	3141155
523	TRUE	Empty	sp|P53007|TXTP_HUMAN Tricarboxylate transport protein, mitochondrial OS=Homo sapiens OX=9606 GN=SLC25A1 PE=1 SV=2	sp|P53007|TXTP_HUMAN	34 kDa	0.999105	3	1		13593680	13690630	14172980	34896150	12518320	14192540	27531830	5966186	5571231	16243550	13715320	5732571	20211970	22651320	22229130	14107990	29173060	2922811	2424310
524	TRUE	Empty	sp|P12235|ADT1_HUMAN ADP/ATP translocase 1 OS=Homo sapiens OX=9606 GN=SLC25A4 PE=1 SV=4	sp|P12235|ADT1_HUMAN	33 kDa	0.999081	3	0.33		179791	116431	87716.3	240553	66785.4	109900	226074	40376.7	Missing Value	60464.9	Missing Value	18493.3	192392	101274	82055.4	66543.2	16402.3	39566.9	16811.4
525	TRUE	Empty	sp|O95210|STBD1_HUMAN Starch-binding domain-containing protein 1 OS=Homo sapiens OX=9606 GN=STBD1 PE=1 SV=1	sp|O95210|STBD1_HUMAN	39 kDa	0.999074	3	1		6377295	7314134	7010899	8731353	6537146	4419682	6305123	1342528	1082957	1951089	1042385	8669033	18279520	17528020	14273850	2977803	4539816	2499164	3041748
526	TRUE	Empty	sp|Q14517|FAT1_HUMAN Protocadherin Fat 1 OS=Homo sapiens OX=9606 GN=FAT1 PE=1 SV=2	sp|Q14517|FAT1_HUMAN	506 kDa	0.999047	3	1		794315	726885	687331	2105604	1542910	296156	1947038	200166	253671	463252	374701	812262	2104416	1922241	1299441	891356	1529143	495249	431978
527	TRUE	Empty	sp|Q14168|MPP2_HUMAN MAGUK p55 subfamily member 2 OS=Homo sapiens OX=9606 GN=MPP2 PE=1 SV=3	sp|Q14168|MPP2_HUMAN	65 kDa	0.999018	3	0.67		532331	281271	420253	2485323	1158900	1060802	1203232	403847	664301	1525613	1030822	703390	1014323	1039320	1059030	650204	1450087	456526	377792
528	TRUE	Empty	sp|O95714|HERC2_HUMAN E3 ubiquitin-protein ligase HERC2 OS=Homo sapiens OX=9606 GN=HERC2 PE=1 SV=2	sp|O95714|HERC2_HUMAN	527 kDa	0.998999	3	1		2509916	2048029	2732494	2895877	2346773	1365855	2159285	1250730	663088	1906675	1624492	2270204	4466866	5965007	4437804	1921983	3741286	474817	2023482
529	TRUE	Empty	sp|P57088|TMM33_HUMAN Transmembrane protein 33 OS=Homo sapiens OX=9606 GN=TMEM33 PE=1 SV=2	sp|P57088|TMM33_HUMAN	28 kDa	0.998995	3	1		20587420	21414620	20501530	24030650	18419820	10251370	21619000	8014533	7100272	11904910	8790597	10557220	27423370	27452440	21373350	24248240	54369210	10426080	12320210
530	TRUE	Empty	sp|P04920|B3A2_HUMAN Anion exchange protein 2 OS=Homo sapiens OX=9606 GN=SLC4A2 PE=1 SV=4	sp|P04920|B3A2_HUMAN	137 kDa	0.998991	3	1		2159247	1743905	1815880	1490553	355612	347411	496985	621546	358415	877425	474275	1413905	4637772	4776010	4626501	962518	3194544	1404015	1822875
531	TRUE	Empty	sp|P62269|RS18_HUMAN 40S ribosomal protein S18 OS=Homo sapiens OX=9606 GN=RPS18 PE=1 SV=3	sp|P62269|RS18_HUMAN	18 kDa	0.998984	3	1		16205540	17574640	17376850	9377733	6214593	4747850	10269790	3044535	2643700	6250073	4040892	12865830	35919890	32846280	30257140	18119760	53209990	5510311	6183366
532	TRUE	Empty	sp|Q9BZC7|ABCA2_HUMAN ATP-binding cassette sub-family A member 2 OS=Homo sapiens OX=9606 GN=ABCA2 PE=1 SV=4	sp|Q9BZC7|ABCA2_HUMAN	270 kDa	0.998947	3	1		2295587	2627232	2409482	2097553	1398165	1134090	1814758	1048706	1045772	1484303	1312340	1421471	2881971	3208154	2446569	3515226	7096445	961253	905212
533	TRUE	Empty	sp|Q03135|CAV1_HUMAN Caveolin-1 OS=Homo sapiens OX=9606 GN=CAV1 PE=1 SV=4	sp|Q03135|CAV1_HUMAN	20 kDa	0.998936	3	1		69742460	18939960	75317500	23978960	28374270	15537530	36136910	14577670	10588660	32744090	19795590	54427500	159449200	127327800	159315900	31409310	77427720	45049390	47436870
534	TRUE	Empty	sp|O43615|TIM44_HUMAN Mitochondrial import inner membrane translocase subunit TIM44 OS=Homo sapiens OX=9606 GN=TIMM44 PE=1 SV=2	sp|O43615|TIM44_HUMAN	51 kDa	0.998905	3	1		2064591	1556820	1223553	4333068	2509858	2352102	3769017	668611	462219	1570727	1039935	720348	2626935	2227611	2508549	1395636	2895680	683598	292086
535	TRUE	Empty	sp|Q96QK1|VPS35_HUMAN Vacuolar protein sorting-associated protein 35 OS=Homo sapiens OX=9606 GN=VPS35 PE=1 SV=2	sp|Q96QK1|VPS35_HUMAN	92 kDa	0.998881	3	1		5199864	5136402	4465366	2717054	1875463	511234	2746848	1716536	1301526	2608876	2697528	3774844	7827634	8046142	6217364	5174741	12300770	2795247	2598570
536	TRUE	Empty	sp|P51648|AL3A2_HUMAN Fatty aldehyde dehydrogenase OS=Homo sapiens OX=9606 GN=ALDH3A2 PE=1 SV=1	sp|P51648|AL3A2_HUMAN	55 kDa	0.998879	3	1		26425420	28040200	25606370	26915690	20181660	11585170	21190690	12207950	11023300	17910260	12234280	21018530	46786000	48542370	39508900	23336150	45121560	16918840	19139640
537	TRUE	Empty	sp|Q9H2D6|TARA_HUMAN TRIO and F-actin-binding protein OS=Homo sapiens OX=9606 GN=TRIOBP PE=1 SV=3	sp|Q9H2D6|TARA_HUMAN	261 kDa	0.998874	3	1		5107951	6010342	4687712	1724408	1256863	907472	1666325	1301003	916173	2586151	1661887	2604605	5682020	6436539	5586686	9056407	18441800	2100413	1738831
538	TRUE	Empty	sp|O60645|EXOC3_HUMAN Exocyst complex component 3 OS=Homo sapiens OX=9606 GN=EXOC3 PE=1 SV=3	sp|O60645|EXOC3_HUMAN	86 kDa	0.998868	3	1		1795939	2863262	2327438	1250766	1290111	565144	1174888	465510	304544	1050644	779672	2142645	4480605	5101791	4149409	2154502	5198032	1199788	970793
539	TRUE	Empty	sp|Q8NBJ9|SIDT2_HUMAN SID1 transmembrane family member 2 OS=Homo sapiens OX=9606 GN=SIDT2 PE=1 SV=2	sp|Q8NBJ9|SIDT2_HUMAN	94 kDa	0.99886	3	1		10415500	11143710	9921564	5161084	3526452	2640842	4986933	2741991	2411025	4369070	2806247	6343662	12974940	13558490	10565890	16716800	38932130	7267242	7118420
540	TRUE	Empty	sp|P62424|RL7A_HUMAN 60S ribosomal protein L7a OS=Homo sapiens OX=9606 GN=RPL7A PE=1 SV=2	sp|P62424|RL7A_HUMAN	30 kDa	0.998859	3	1		3868045	3450760	3508078	1539796	778973	733862	1471342	343677	400430	687698	736429	3115371	9101193	7452493	8424290	3878358	10939550	1968419	2106684
541	TRUE	Empty	sp|P10301|RRAS_HUMAN Ras-related protein R-Ras OS=Homo sapiens OX=9606 GN=RRAS PE=1 SV=1	sp|P10301|RRAS_HUMAN	23 kDa	0.998842	3	0.67		80950730	78346070	69719720	51237290	49212750	30488170	67017330	22198150	20522180	40906430	31684710	51898880	115878300	112253600	86008380	69610110	199098700	42124020	46539420
542	TRUE	Empty	sp|Q9Y2G5|OFUT2_HUMAN GDP-fucose protein O-fucosyltransferase 2 OS=Homo sapiens OX=9606 GN=POFUT2 PE=1 SV=3	sp|Q9Y2G5|OFUT2_HUMAN	50 kDa	0.99884	3	1		29071350	34242420	29721980	42145070	27417050	16684580	34053460	13749190	10987240	25950110	17907030	16565150	43154770	51157020	40941170	27708990	60355700	8913376	10707640
543	TRUE	Empty	sp|P14618|KPYM_HUMAN Pyruvate kinase PKM OS=Homo sapiens OX=9606 GN=PKM PE=1 SV=4	sp|P14618|KPYM_HUMAN	58 kDa	0.998801	3	1		176436600	186655600	184902600	119624700	87405220	72501870	144318400	91176860	73266320	180080400	140170000	118949100	345192300	323097500	231247300	151647700	476615600	71114520	85563990
544	TRUE	Empty	sp|Q8IVF7|FMNL3_HUMAN Formin-like protein 3 OS=Homo sapiens OX=9606 GN=FMNL3 PE=1 SV=3	sp|Q8IVF7|FMNL3_HUMAN	117 kDa	0.998788	3	1		7748972	7300960	7070655	3636920	3241699	1905342	4290287	2035289	1679148	3964082	2679101	3666015	10592940	10771650	9620638	6930849	17837230	6387413	6511287
545	TRUE	Empty	sp|Q9BVG9|PTSS2_HUMAN Phosphatidylserine synthase 2 OS=Homo sapiens OX=9606 GN=PTDSS2 PE=1 SV=1	sp|Q9BVG9|PTSS2_HUMAN	56 kDa	0.998762	3	1		1070972	1234529	1180034	1144586	742441	344606	647941	469536	369464	719437	532244	685922	1788691	1568015	1331089	1251660	3614587	881102	1016785
546	TRUE	Empty	sp|Q6PK18|OGFD3_HUMAN 2-oxoglutarate and iron-dependent oxygenase domain-containing protein 3 OS=Homo sapiens OX=9606 GN=OGFOD3 PE=1 SV=2	sp|Q6PK18|OGFD3_HUMAN	36 kDa	0.998744	3	1		7371755	7538079	7626791	6675941	2985674	3157975	7200027	2818524	2832254	5261908	4710222	3604351	14557390	12407930	10737980	8687184	17276770	1233849	1822417
547	TRUE	Empty	sp|Q9UL26|RB22A_HUMAN Ras-related protein Rab-22A OS=Homo sapiens OX=9606 GN=RAB22A PE=1 SV=2	sp|Q9UL26|RB22A_HUMAN	22 kDa	0.99874	3	1		4385949	5410647	4852409	3214913	1946702	1580626	3811854	1082571	889777	3241582	2257668	1744378	8728506	6399340	4662780	4378237	23995580	2812434	3936035
548	TRUE	Empty	sp|Q99536|VAT1_HUMAN Synaptic vesicle membrane protein VAT-1 homolog OS=Homo sapiens OX=9606 GN=VAT1 PE=1 SV=2	sp|Q99536|VAT1_HUMAN	42 kDa	0.998698	3	1		11638870	9452005	11566320	2470466	1787963	845732	2403737	1870464	1857028	4685314	2760999	7586852	18813240	18195260	15535630	10778950	22578190	9584780	12182150
549	TRUE	Empty	sp|O75874|IDHC_HUMAN Isocitrate dehydrogenase [NADP] cytoplasmic OS=Homo sapiens OX=9606 GN=IDH1 PE=1 SV=2	sp|O75874|IDHC_HUMAN	47 kDa	0.998669	3	0.67		922355	1083039	866865	739330	631111	527386	635296	506900	490360	1151173	602410	327213	634345	1150732	662686	1543430	3407201	365567	460127
550	TRUE	Empty	sp|Q96RP9|EFGM_HUMAN Elongation factor G, mitochondrial OS=Homo sapiens OX=9606 GN=GFM1 PE=1 SV=2	sp|Q96RP9|EFGM_HUMAN	83 kDa	0.99866	3	1		1881901	2022541	1582066	1594764	1227565	1202736	2153012	961896	737261	2520733	1920380	641746	3023751	3125193	2766303	2427379	3776457	843516	835102
551	TRUE	Empty	sp|Q8NBJ5|GT251_HUMAN Procollagen galactosyltransferase 1 OS=Homo sapiens OX=9606 GN=COLGALT1 PE=1 SV=1	sp|Q8NBJ5|GT251_HUMAN	72 kDa	0.998653	3	1		43099180	48092980	46277410	49626160	32940610	21892860	33678280	24067800	18570890	30882990	26221260	21526270	45693150	45685920	40833650	70465210	130334400	25705900	31382010
552	TRUE	Empty	sp|Q969V3|NCLN_HUMAN Nicalin OS=Homo sapiens OX=9606 GN=NCLN PE=1 SV=2	sp|Q969V3|NCLN_HUMAN	63 kDa	0.998641	3	1		32695090	35664770	35477540	39443580	27101770	15024440	29494330	10919580	11507140	21340780	14004970	18966050	51853310	59077800	44842670	34557800	83244820	16405530	21781390
553	TRUE	Empty	sp|O95870|ABHGA_HUMAN Protein ABHD16A OS=Homo sapiens OX=9606 GN=ABHD16A PE=1 SV=3	sp|O95870|ABHGA_HUMAN	63 kDa	0.998563	3	1		1798040	1717100	1577460	1771889	1286030	1162394	1483321	645400	455844	951184	614699	982884	2290139	2976333	1585604	2191845	4280345	922752	1183955
554	TRUE	Empty	sp|P10114|RAP2A_HUMAN Ras-related protein Rap-2a OS=Homo sapiens OX=9606 GN=RAP2A PE=1 SV=1	sp|P10114|RAP2A_HUMAN	21 kDa	0.998506	3	0.67		5018434	5891851	5871012	3318521	2279585	1703108	3354325	1629906	1505299	2406946	1631300	3231965	9432680	8230356	7363116	4901205	12655480	2800681	2653774
555	TRUE	Empty	sp|P50281|MMP14_HUMAN Matrix metalloproteinase-14 OS=Homo sapiens OX=9606 GN=MMP14 PE=1 SV=3	sp|P50281|MMP14_HUMAN	66 kDa	0.998475	3	1		20492320	20103500	21360310	24159720	15464310	10735570	26004590	5065416	4971107	8898289	8366843	21869310	40273340	41794950	35787390	17370160	50108960	19030150	20589480
556	TRUE	Empty	sp|O14657|TOR1B_HUMAN Torsin-1B OS=Homo sapiens OX=9606 GN=TOR1B PE=1 SV=2	sp|O14657|TOR1B_HUMAN	38 kDa	0.998459	3	1		3214543	3924940	3534767	2749292	2412894	1532019	2942356	1078963	787569	2091278	1437272	2022141	4948909	4474195	3562919	4403088	9198752	2145439	2487297
557	TRUE	Empty	sp|Q53H12|AGK_HUMAN Acylglycerol kinase, mitochondrial OS=Homo sapiens OX=9606 GN=AGK PE=1 SV=2	sp|Q53H12|AGK_HUMAN	47 kDa	0.998448	3	1		2983321	3023562	2736899	8401806	5169324	4298326	6465586	1359128	1090563	2934625	2982833	1615528	3383514	3107534	4722142	2840164	2521785	1226683	696541
558	TRUE	Empty	sp|Q8IXI2|MIRO1_HUMAN Mitochondrial Rho GTPase 1 OS=Homo sapiens OX=9606 GN=RHOT1 PE=1 SV=2	sp|Q8IXI2|MIRO1_HUMAN	71 kDa	0.998447	3	1		4874543	5399697	5269418	11141480	7286649	6562518	8541559	2258972	1897843	4024885	3783226	3595683	7981655	8902031	7731270	3073142	6338753	1386365	814604
559	TRUE	Empty	sp|P36776|LONM_HUMAN Lon protease homolog, mitochondrial OS=Homo sapiens OX=9606 GN=LONP1 PE=1 SV=2	sp|P36776|LONM_HUMAN	106 kDa	0.998444	3	1		11646890	6417853	12073070	25304690	18384690	14914060	28493400	3901750	3122089	9728453	9557699	3990782	14958420	18694490	18409150	7299669	9480411	3489217	3033910
560	TRUE	Empty	sp|Q96A35|RM24_HUMAN 39S ribosomal protein L24, mitochondrial OS=Homo sapiens OX=9606 GN=MRPL24 PE=1 SV=1	sp|Q96A35|RM24_HUMAN	25 kDa	0.998412	3	1		3255871	3047016	2854059	6329643	3490144	3099400	6005672	789607	885425	3240190	2671458	821525	2916275	2797301	2777274	2599497	5179203	590802	652815
561	TRUE	Empty	sp|Q12913|PTPRJ_HUMAN Receptor-type tyrosine-protein phosphatase eta OS=Homo sapiens OX=9606 GN=PTPRJ PE=1 SV=3	sp|Q12913|PTPRJ_HUMAN	146 kDa	0.998398	3	1		3295686	3985751	4587895	1559975	1119731	529576	1919705	398225	539111	1107240	2111869	2511352	5828372	4916495	4249314	3899035	13668840	3887532	4302387
562	TRUE	Empty	sp|Q92692|NECT2_HUMAN Nectin-2 OS=Homo sapiens OX=9606 GN=NECTIN2 PE=1 SV=1	sp|Q92692|NECT2_HUMAN	58 kDa	0.998389	3	1		23539260	26252250	22846290	12676790	9849948	6650912	13720460	7015550	6648028	13991400	9418234	15128780	34086980	32762790	28992590	26505650	68401760	15915560	17225420
563	TRUE	Empty	sp|Q6NUK1|SCMC1_HUMAN Calcium-binding mitochondrial carrier protein SCaMC-1 OS=Homo sapiens OX=9606 GN=SLC25A24 PE=1 SV=2	sp|Q6NUK1|SCMC1_HUMAN	53 kDa	0.998382	3	1		19163230	22572990	20443150	30872790	21422990	20638930	28666970	8215730	6184982	18365910	18052270	9538829	26395810	28054800	27772130	24986230	45348090	5257617	4217164
564	TRUE	Empty	sp|Q4G148|GXLT1_HUMAN Glucoside xylosyltransferase 1 OS=Homo sapiens OX=9606 GN=GXYLT1 PE=1 SV=2	sp|Q4G148|GXLT1_HUMAN	51 kDa	0.998373	3	1		1037987	1378377	1202544	1564620	1060250	572548	1069592	825775	610715	912605	744815	403392	1112573	1268674	606009	1405059	2662161	471887	754846
565	TRUE	Empty	sp|P63173|RL38_HUMAN 60S ribosomal protein L38 OS=Homo sapiens OX=9606 GN=RPL38 PE=1 SV=2	sp|P63173|RL38_HUMAN	8 kDa	0.998347	3	1		1065307	1195606	1335153	553542	366552	261348	679431	264306	172911	534981	355183	1122358	2225743	2598230	1850084	1613888	2653479	735806	658030
566	TRUE	Empty	sp|P24752|THIL_HUMAN Acetyl-CoA acetyltransferase, mitochondrial OS=Homo sapiens OX=9606 GN=ACAT1 PE=1 SV=1	sp|P24752|THIL_HUMAN	45 kDa	0.998345	3	1		25692350	30458160	28778980	64844900	36807160	36116990	53940150	15811560	12396330	37678510	30864080	8346108	25534110	28782520	31703190	26317270	40277010	8589598	7339781
567	TRUE	Empty	sp|Q7Z4H8|PLGT3_HUMAN Protein O-glucosyltransferase 3 OS=Homo sapiens OX=9606 GN=KDELC2 PE=1 SV=2	sp|Q7Z4H8|PLGT3_HUMAN	59 kDa	0.998296	3	1		10247920	9050641	9519745	12677540	8195432	5384175	7667252	4461666	3745293	6958429	6206696	6244901	14014350	11521480	10400090	12779340	22766960	5420958	4892484
568	TRUE	Empty	sp|Q13443|ADAM9_HUMAN Disintegrin and metalloproteinase domain-containing protein 9 OS=Homo sapiens OX=9606 GN=ADAM9 PE=1 SV=1	sp|Q13443|ADAM9_HUMAN	91 kDa	0.998226	3	1		28425660	23826690	29147710	22817180	19215800	12361970	24063280	8329602	6945209	12509840	9023375	19238900	54730660	56880310	45160520	24269040	58030030	17644730	20424620
569	TRUE	Empty	sp|O60462|NRP2_HUMAN Neuropilin-2 OS=Homo sapiens OX=9606 GN=NRP2 PE=1 SV=3	sp|O60462|NRP2_HUMAN	105 kDa	0.99822	3	1		213520	325344	339728	512232	267562	160714	330211	35447.9	37131.8	39726	45793.2	325558	485734	723173	415166	405258	604600	527083	405063
570	TRUE	Empty	sp|P18124|RL7_HUMAN 60S ribosomal protein L7 OS=Homo sapiens OX=9606 GN=RPL7 PE=1 SV=1	sp|P18124|RL7_HUMAN	29 kDa	0.998147	3	1		29428340	31432800	26523170	21366760	15900170	10614530	21669230	10735120	8882622	20202350	15402920	15730570	33028580	31189580	30209100	29671220	85568590	15660910	14338180
571	TRUE	Empty	sp|P52848|NDST1_HUMAN Bifunctional heparan sulfate N-deacetylase/N-sulfotransferase 1 OS=Homo sapiens OX=9606 GN=NDST1 PE=1 SV=1	sp|P52848|NDST1_HUMAN	101 kDa	0.998115	3	1		236297	86896.8	416634	348932	64689.7	450649	373881	215352	147196	179943	32124.5	165287	183782	1005100	332302	1028617	822916	247446	553599
572	TRUE	Empty	sp|Q13190|STX5_HUMAN Syntaxin-5 OS=Homo sapiens OX=9606 GN=STX5 PE=1 SV=2	sp|Q13190|STX5_HUMAN	40 kDa	0.998077	3	1		4327985	5237170	5361251	3073230	3417602	1629054	4478235	809986	710831	2264510	1216191	5800627	17056140	13611950	9912243	2053507	6368219	1769441	1532251
573	TRUE	Empty	sp|P09936|UCHL1_HUMAN Ubiquitin carboxyl-terminal hydrolase isozyme L1 OS=Homo sapiens OX=9606 GN=UCHL1 PE=1 SV=2	sp|P09936|UCHL1_HUMAN	25 kDa	0.998071	3	1		33093670	35820960	34340160	18610360	17274850	13366030	29184180	9900453	10302560	24936440	21933660	19410780	41967340	44566960	35208930	26482870	76153780	16932280	18899990
574	TRUE	Empty	sp|Q96DB5|RMD1_HUMAN Regulator of microtubule dynamics protein 1 OS=Homo sapiens OX=9606 GN=RMDN1 PE=1 SV=1	sp|Q96DB5|RMD1_HUMAN	36 kDa	0.998056	3	1		23199260	24031960	30740200	10722740	8239117	5106846	10712420	5827131	5406971	12969470	8632522	20828310	43988940	50239080	42005230	20396290	51368650	13773790	15775230
575	TRUE	Empty	sp|P04179|SODM_HUMAN Superoxide dismutase [Mn], mitochondrial OS=Homo sapiens OX=9606 GN=SOD2 PE=1 SV=3	sp|P04179|SODM_HUMAN	25 kDa	0.997933	3	1		10301080	10802390	9794216	21489290	12444170	9391881	15123150	7645186	6294623	13933080	11328550	5507166	13858570	11699560	13430580	6064945	10803090	4501265	4050892
576	TRUE	Empty	sp|P33121|ACSL1_HUMAN Long-chain-fatty-acid--CoA ligase 1 OS=Homo sapiens OX=9606 GN=ACSL1 PE=1 SV=1	sp|P33121|ACSL1_HUMAN	78 kDa	0.997883	3	1		727103	1016365	796590	1522230	1016304	818006	1391344	378027	276122	538774	399156	801811	1222366	1083118	1195618	546638	1451330	275414	468292
577	TRUE	Empty	sp|P50395|GDIB_HUMAN Rab GDP dissociation inhibitor beta OS=Homo sapiens OX=9606 GN=GDI2 PE=1 SV=2	sp|P50395|GDIB_HUMAN	51 kDa	0.99787	3	1		7895288	7461450	7285353	2873576	1900948	1687645	4032688	2652507	2001457	7064936	4451864	3744483	15768750	12550250	10750170	7039956	22602800	5586379	6595362
578	TRUE	Empty	sp|Q15046|SYK_HUMAN Lysine--tRNA ligase OS=Homo sapiens OX=9606 GN=KARS PE=1 SV=3	sp|Q15046|SYK_HUMAN	68 kDa	0.997866	3	1		1467729	1178994	1293150	2692802	1647994	1514124	2617233	389478	503531	1555325	800017	435686	1522262	1412915	1475628	2042442	2233776	875952	749599
579	TRUE	Empty	sp|O15269|SPTC1_HUMAN Serine palmitoyltransferase 1 OS=Homo sapiens OX=9606 GN=SPTLC1 PE=1 SV=1	sp|O15269|SPTC1_HUMAN	53 kDa	0.99784	3	1		16006230	13527330	17462350	9346495	10452550	5569849	15190700	5218280	3976820	8475530	6570600	11230630	22691540	23916070	23358650	13322380	31562140	6924757	8095686
580	TRUE	Empty	sp|Q16706|MA2A1_HUMAN Alpha-mannosidase 2 OS=Homo sapiens OX=9606 GN=MAN2A1 PE=1 SV=2	sp|Q16706|MA2A1_HUMAN	131 kDa	0.99784	3	1		5644928	5644197	5786537	2699323	1779299	1257131	2716359	6010685	5887118	10909600	7507180	1401332	5550515	2758175	3016184	9033595	20782100	2031570	2432483
581	TRUE	Empty	sp|Q7L2E3|DHX30_HUMAN ATP-dependent RNA helicase DHX30 OS=Homo sapiens OX=9606 GN=DHX30 PE=1 SV=1	sp|Q7L2E3|DHX30_HUMAN	134 kDa	0.997759	3	1		435596	524633	327409	820265	321051	698802	457645	393997	318491	560799	613869	280212	494385	720270	725554	340449	676798	256712	305068
582	TRUE	Empty	sp|O75477|ERLN1_HUMAN Erlin-1 OS=Homo sapiens OX=9606 GN=ERLIN1 PE=1 SV=1	sp|O75477|ERLN1_HUMAN	39 kDa	0.997709	3	0.67		777619	1847352	1191197	1497712	929205	756310	1684159	825104	263212	1091771	610066	701570	2138180	1627250	1620210	1412018	2715264	1039579	1238437
583	TRUE	Empty	sp|O95816|BAG2_HUMAN BAG family molecular chaperone regulator 2 OS=Homo sapiens OX=9606 GN=BAG2 PE=1 SV=1	sp|O95816|BAG2_HUMAN	24 kDa	0.997625	3	1		7890772	2454708	7747389	7483413	8733021	6753328	12417620	4793104	4125555	8003602	5627138	4150671	4846318	4388083	6631458	2556808	4000486	6017493	6904751
584	TRUE	Empty	sp|P04181|OAT_HUMAN Ornithine aminotransferase, mitochondrial OS=Homo sapiens OX=9606 GN=OAT PE=1 SV=1	sp|P04181|OAT_HUMAN	49 kDa	0.997589	3	1		20028160	22419260	20376480	40092230	24801660	20407250	30540940	10672660	8501188	22050000	17978410	11842700	27804230	31239240	35037590	22133200	32609300	7267226	5159027
585	TRUE	Empty	sp|Q9Y399|RT02_HUMAN 28S ribosomal protein S2, mitochondrial OS=Homo sapiens OX=9606 GN=MRPS2 PE=1 SV=1	sp|Q9Y399|RT02_HUMAN	33 kDa	0.997528	3	1		5552636	6713119	5193445	14409450	8573100	7427594	12847920	3547057	2775141	7552850	6579573	1608533	4560308	3360286	3748733	5197118	9566119	1423214	970561
586	TRUE	Empty	sp|Q9BYI3|HYCCI_HUMAN Hyccin OS=Homo sapiens OX=9606 GN=FAM126A PE=1 SV=2	sp|Q9BYI3|HYCCI_HUMAN	58 kDa	0.997511	3	1		5182844	4407117	4636188	4125301	2883880	1383456	2758090	1420708	1256575	2696778	1914469	3043609	8465086	7387693	6644446	5933242	11522810	3183801	3952096
587	TRUE	Empty	sp|Q9Y3I0|RTCB_HUMAN tRNA-splicing ligase RtcB homolog OS=Homo sapiens OX=9606 GN=RTCB PE=1 SV=1	sp|Q9Y3I0|RTCB_HUMAN	55 kDa	0.997464	3	1		1908164	1696332	1919630	1130897	804737	466453	1368344	833737	345275	716379	634502	1052706	3310980	2516461	2783370	2185302	6162592	700236	743408
588	TRUE	Empty	sp|P41250|GARS_HUMAN Glycine--tRNA ligase OS=Homo sapiens OX=9606 GN=GARS PE=1 SV=3	sp|P41250|GARS_HUMAN	83 kDa	0.99745	3	1		1347825	1334938	1226329	2704604	1351056	1237240	3064685	456337	294573	1064347	949244	616198	1085731	1385337	1372733	975868	4058197	846166	850145
589	TRUE	Empty	sp|Q9Y4W6|AFG32_HUMAN AFG3-like protein 2 OS=Homo sapiens OX=9606 GN=AFG3L2 PE=1 SV=2	sp|Q9Y4W6|AFG32_HUMAN	89 kDa	0.997372	3	1		2351064	5017415	4815152	9099395	5713036	5894743	7309430	2905256	2400272	6354334	5003809	1588881	3938062	4633339	6013550	4862842	5865871	1433179	1308370
590	TRUE	Empty	sp|Q96NE9|FRMD6_HUMAN FERM domain-containing protein 6 OS=Homo sapiens OX=9606 GN=FRMD6 PE=1 SV=1	sp|Q96NE9|FRMD6_HUMAN	72 kDa	0.99734	3	1		1262922	1261121	845614	137969	173951	58776.5	422406	193491	181546	900017	524595	834919	2840133	2918847	1122795	623449	6027928	575371	296828
591	TRUE	Empty	sp|P07195|LDHB_HUMAN L-lactate dehydrogenase B chain OS=Homo sapiens OX=9606 GN=LDHB PE=1 SV=2	sp|P07195|LDHB_HUMAN	37 kDa	0.997318	3	1		57400340	60665170	59401320	78512780	64921700	41766870	86735170	80850800	65655160	135439200	92475010	19197100	53084640	52380270	45644510	47935090	106749800	29209150	32800870
592	TRUE	Empty	sp|Q14974|IMB1_HUMAN Importin subunit beta-1 OS=Homo sapiens OX=9606 GN=KPNB1 PE=1 SV=2	sp|Q14974|IMB1_HUMAN	97 kDa	0.997309	3	1		3389355	2691747	3200185	2016709	1343975	974242	1449882	719917	666370	1860646	1106260	2406375	3779236	4521807	3068520	3577537	6826409	2868816	3656243
593	TRUE	Empty	sp|P23467|PTPRB_HUMAN Receptor-type tyrosine-protein phosphatase beta OS=Homo sapiens OX=9606 GN=PTPRB PE=1 SV=3	sp|P23467|PTPRB_HUMAN	224 kDa	0.99729	3	1		1317508	1399390	1583887	1070968	708383	459043	1030638	402114	316749	537996	466266	1081450	2104950	1380247	1211686	1293128	4099928	1680356	1868179
594	TRUE	Empty	sp|Q13884|SNTB1_HUMAN Beta-1-syntrophin OS=Homo sapiens OX=9606 GN=SNTB1 PE=1 SV=3	sp|Q13884|SNTB1_HUMAN	58 kDa	0.997255	3	0.67		1175039	1304549	1192960	1739249	1163833	825265	1482101	904049	601618	1112301	836114	1107266	1911129	2686276	2079226	700534	1213636	841594	766324
595	TRUE	Empty	sp|P21359|NF1_HUMAN Neurofibromin OS=Homo sapiens OX=9606 GN=NF1 PE=1 SV=2	sp|P21359|NF1_HUMAN	319 kDa	0.997151	3	1		322609	360355	323568	252354	161400	43585.1	201699	182782	129050	392697	317209	209958	379854	446848	317174	744529	1616507	211764	354793
596	TRUE	Empty	sp|Q8IYI6|EXOC8_HUMAN Exocyst complex component 8 OS=Homo sapiens OX=9606 GN=EXOC8 PE=1 SV=2	sp|Q8IYI6|EXOC8_HUMAN	82 kDa	0.996965	3	1		2402487	2602590	2199460	1367731	971887	629588	1323288	428538	328502	979582	531165	2389570	5505600	5086857	4293963	2076990	5895604	1210333	1226537
597	TRUE	Empty	sp|Q03519|TAP2_HUMAN Antigen peptide transporter 2 OS=Homo sapiens OX=9606 GN=TAP2 PE=1 SV=1	sp|Q03519|TAP2_HUMAN	76 kDa	0.996876	3	1		709600	822178	1001014	1143779	860063	613713	1151636	252197	236250	579482	224768	146763	1250305	573141	1044369	1512225	3744911	388953	320149
598	TRUE	Empty	sp|O75787|RENR_HUMAN Renin receptor OS=Homo sapiens OX=9606 GN=ATP6AP2 PE=1 SV=2	sp|O75787|RENR_HUMAN	39 kDa	0.99687	3	1		4590213	3234006	3971157	2907636	2606900	1518543	2984458	1744311	1186800	2554123	1467331	3128211	7050352	8243886	5239718	4497318	10563740	2103180	3174694
599	TRUE	Empty	sp|P56199|ITA1_HUMAN Integrin alpha-1 OS=Homo sapiens OX=9606 GN=ITGA1 PE=1 SV=2	sp|P56199|ITA1_HUMAN	131 kDa	0.996856	3	1		7964943	7726238	7483380	6468760	4541969	3684747	6282257	2758832	2638376	5463736	4470669	6009069	11787940	12664980	10010100	6201840	17294630	2736196	2585864
600	TRUE	Empty	sp|P40189|IL6RB_HUMAN Interleukin-6 receptor subunit beta OS=Homo sapiens OX=9606 GN=IL6ST PE=1 SV=2	sp|P40189|IL6RB_HUMAN	104 kDa	0.996823	3	1		8724185	9090996	8163989	8085844	5637774	4750160	9577984	4190826	2942721	7736509	5565130	3303721	7867346	8943884	5965334	10414150	20316350	5672801	6881932
601	TRUE	Empty	sp|Q96AA3|RFT1_HUMAN Protein RFT1 homolog OS=Homo sapiens OX=9606 GN=RFT1 PE=1 SV=1	sp|Q96AA3|RFT1_HUMAN	60 kDa	0.996817	3	1		8325652	8325012	10165570	5840447	5065488	2813160	6049257	2717728	1698348	4539038	2612438	2684704	8824288	10570440	8712679	8777317	23127110	4378544	5391617
602	TRUE	Empty	sp|Q06830|PRDX1_HUMAN Peroxiredoxin-1 OS=Homo sapiens OX=9606 GN=PRDX1 PE=1 SV=1	sp|Q06830|PRDX1_HUMAN	22 kDa	0.996639	3	0.33		2195434	2361812	2474372	1535758	1365246	750286	1584056	608857	552923	1853705	1091266	1388118	3798718	3488025	2874807	1751929	5606373	2878790	3249682
603	TRUE	Empty	sp|Q6P4E1|CASC4_HUMAN Protein CASC4 OS=Homo sapiens OX=9606 GN=CASC4 PE=1 SV=1	sp|Q6P4E1|CASC4_HUMAN	49 kDa	0.996582	3	1		1123227	350257	1282751	173473	609488	257871	536338	975880	807380	2365429	1319777	425715	1226123	826535	323458	1060233	1685602	827669	594102
604	TRUE	Empty	sp|Q7L1W4|LRC8D_HUMAN Volume-regulated anion channel subunit LRRC8D OS=Homo sapiens OX=9606 GN=LRRC8D PE=1 SV=1	sp|Q7L1W4|LRC8D_HUMAN	98 kDa	0.996467	3	1		2202063	2204901	1725036	908843	670745	482342	996024	869656	765306	1565373	1121081	1671212	3030674	3503932	3078465	2520208	6890672	1496737	1448041
605	TRUE	Empty	sp|Q9P2R7|SUCB1_HUMAN Succinate--CoA ligase [ADP-forming] subunit beta, mitochondrial OS=Homo sapiens OX=9606 GN=SUCLA2 PE=1 SV=3	sp|Q9P2R7|SUCB1_HUMAN	50 kDa	0.996354	3	1		4798001	5486851	5181791	12092810	6300957	5702407	9326116	3317202	2313588	6409825	5922477	1489895	5397273	5947154	7845858	3397033	7268790	1817394	1283440
606	TRUE	Empty	sp|Q14739|LBR_HUMAN Delta(14)-sterol reductase OS=Homo sapiens OX=9606 GN=LBR PE=1 SV=2	sp|Q14739|LBR_HUMAN	71 kDa	0.996082	3	1		8990098	11620180	9535446	16549900	12485760	6892307	14225850	4329316	4205590	7186340	5602946	2923983	5983261	6380579	5329465	12042790	25084910	7572796	8808916
607	TRUE	Empty	sp|Q5T3U5|MRP7_HUMAN Multidrug resistance-associated protein 7 OS=Homo sapiens OX=9606 GN=ABCC10 PE=1 SV=1	sp|Q5T3U5|MRP7_HUMAN	162 kDa	0.996034	3	1		331706	205413	248251	300685	23272.9	30532.7	241291	86054.5	57504.2	125642	103223	102322	167165	277079	65649	165821	433158	113681	139225
608	TRUE	Empty	sp|P08238|HS90B_HUMAN Heat shock protein HSP 90-beta OS=Homo sapiens OX=9606 GN=HSP90AB1 PE=1 SV=4	sp|P08238|HS90B_HUMAN	83 kDa	0.995911	3	0.67		24210870	26861640	27850240	15216600	10056350	8550642	14318020	11545530	9642222	21440380	16023420	20025540	31249800	39877470	30243350	29296160	63303380	17884520	24217860
609	TRUE	Empty	sp|Q9Y2E4|DIP2C_HUMAN Disco-interacting protein 2 homolog C OS=Homo sapiens OX=9606 GN=DIP2C PE=1 SV=2	sp|Q9Y2E4|DIP2C_HUMAN	171 kDa	0.995894	3	0.67		1537894	1727512	1720431	1015974	510894	606477	1077746	431148	530947	1013501	920852	826303	2493641	2851710	1925035	1920580	5957493	711070	807071
610	TRUE	Empty	sp|P07099|HYEP_HUMAN Epoxide hydrolase 1 OS=Homo sapiens OX=9606 GN=EPHX1 PE=1 SV=1	sp|P07099|HYEP_HUMAN	53 kDa	0.995828	3	1		51384050	49365520	50127290	43996620	29735400	20140160	41513410	17288120	16480010	30618500	24573540	24624280	58099330	61613270	51363510	68313350	132143000	16831000	20172220
611	TRUE	Empty	sp|Q9Y5S2|MRCKB_HUMAN Serine/threonine-protein kinase MRCK beta OS=Homo sapiens OX=9606 GN=CDC42BPB PE=1 SV=2	sp|Q9Y5S2|MRCKB_HUMAN	194 kDa	0.995559	3	0.67		1434007	1215700	881009	457867	213475	191102	374746	265734	495612	598567	439496	873060	797988	1340112	950500	2115568	4904074	855347	791966
612	TRUE	Empty	sp|Q9NR77|PXMP2_HUMAN Peroxisomal membrane protein 2 OS=Homo sapiens OX=9606 GN=PXMP2 PE=1 SV=3	sp|Q9NR77|PXMP2_HUMAN	22 kDa	0.995505	3	1		51569	103325	55897.5	82400.4	40528.6	37912.6	72691.2	63955.5	37480.3	61869.9	51567.7	Missing Value	19764.3	35491.3	40416.8	194401	130236	Missing Value	5700.07
613	TRUE	Empty	sp|P22413|ENPP1_HUMAN Ectonucleotide pyrophosphatase/phosphodiesterase family member 1 OS=Homo sapiens OX=9606 GN=ENPP1 PE=1 SV=2	sp|P22413|ENPP1_HUMAN	105 kDa	0.995229	3	1		3619997	6445273	5655431	1846009	643018	721045	1862238	2790834	1095578	2251999	1405138	2552803	5114579	11296520	8531596	3111399	14361140	1140876	6949663
614	TRUE	Empty	sp|Q9NP72|RAB18_HUMAN Ras-related protein Rab-18 OS=Homo sapiens OX=9606 GN=RAB18 PE=1 SV=1	sp|Q9NP72|RAB18_HUMAN	23 kDa	0.995105	3	1		31969680	30051140	31939120	15720430	13959040	7311846	16366880	8619887	9535237	20147080	12441640	20143580	69766740	66805020	48684780	25815440	87796880	16079640	16473720
615	TRUE	Empty	sp|Q9HA77|SYCM_HUMAN Probable cysteine--tRNA ligase, mitochondrial OS=Homo sapiens OX=9606 GN=CARS2 PE=1 SV=1	sp|Q9HA77|SYCM_HUMAN	62 kDa	0.994772	3	1		3412701	3880615	3056418	8879336	5532961	5240851	8608112	1589104	1231633	3988154	3878541	1167617	3330124	3056932	3179183	3058396	6643424	956982	506005
616	TRUE	Empty	sp|Q9BSQ5|CCM2_HUMAN Cerebral cavernous malformations 2 protein OS=Homo sapiens OX=9606 GN=CCM2 PE=1 SV=1	sp|Q9BSQ5|CCM2_HUMAN	49 kDa	0.994351	3	1		1963495	3093054	2249513	1387830	823161	422142	834863	883364	499283	854351	602781	806332	2498047	1369306	1820173	3530807	6130045	2468002	2133712
617	TRUE	Empty	sp|Q14160|SCRIB_HUMAN Protein scribble homolog OS=Homo sapiens OX=9606 GN=SCRIB PE=1 SV=4	sp|Q14160|SCRIB_HUMAN	175 kDa	0.993966	3	0.67		5465968	5565606	4548028	2395315	2183836	1207396	1711566	1559042	1199553	2262018	1385391	3376993	5026954	4898493	4858850	4400135	12912390	4047686	3609103
618	TRUE	Empty	sp|Q13332|PTPRS_HUMAN Receptor-type tyrosine-protein phosphatase S OS=Homo sapiens OX=9606 GN=PTPRS PE=1 SV=3	sp|Q13332|PTPRS_HUMAN	217 kDa	0.993708	3	0.33		1309046	719764	1152311	550378	236604	297009	457928	284085	250459	474791	435550	578450	1103748	1397080	1732015	1222673	3413312	314158	382160
619	TRUE	Empty	sp|Q9HD67|MYO10_HUMAN Unconventional myosin-X OS=Homo sapiens OX=9606 GN=MYO10 PE=1 SV=3	sp|Q9HD67|MYO10_HUMAN	237 kDa	0.993304	3	1		658165	482314	587710	218056	179522	137362	358508	332288	187453	536212	359201	104096	740488	770593	383408	889800	1502337	763887	856001
620	TRUE	Empty	sp|Q9Y4D7|PLXD1_HUMAN Plexin-D1 OS=Homo sapiens OX=9606 GN=PLXND1 PE=1 SV=3	sp|Q9Y4D7|PLXD1_HUMAN	212 kDa	0.99302	3	0.67		2156338	3154804	2085188	782337	956504	192047	826661	553506	178262	880614	544653	2008925	3756450	3776246	3233513	4801358	11325430	2829109	3181648
621	TRUE	Empty	Group of sp|P61254|RL26_HUMAN 60S ribosomal protein L26 OS=Homo sapiens OX=9606 GN=RPL26 PE=1 SV=1	sp|P61254|RL26_HUMAN (+1)		0.992952	3	1		5116848	2455509	4184978	1325644	972406	1070303	1934381	292923	177284	1626634	1116240	3006219	9164154	8399556	7860042	3997689	8977295	1147869	1595781
621.1	TRUE	Empty	sp|P61254|RL26_HUMAN 60S ribosomal protein L26 OS=Homo sapiens OX=9606 GN=RPL26 PE=1 SV=1	sp|P61254|RL26_HUMAN	17 kDa	0.992952	3	1		5116848	2455509	4184978	1325644	972406	1070303	1934381	292923	177284	1626634	1116240	3006219	9164154	8399556	7860042	3997689	8977295	1147869	1595781
621.2	TRUE	Empty	sp|Q9UNX3|RL26L_HUMAN 60S ribosomal protein L26-like 1 OS=Homo sapiens OX=9606 GN=RPL26L1 PE=1 SV=1	sp|Q9UNX3|RL26L_HUMAN	17 kDa	0.992952	3	1		5116848	2455509	4184978	1325644	972406	1070303	1934381	292923	177284	1626634	1116240	3006219	9164154	8399556	7860042	3997689	8977295	1147869	1595781
622	TRUE	Empty	sp|Q9NYI0|PSD3_HUMAN PH and SEC7 domain-containing protein 3 OS=Homo sapiens OX=9606 GN=PSD3 PE=1 SV=2	sp|Q9NYI0|PSD3_HUMAN	116 kDa	0.992677	3	1		1919771	1936046	2359839	1451231	810726	642303	1125401	627574	425084	1150258	494567	1233583	2883269	3609317	1829934	2591620	7143325	1884239	1929712
623	TRUE	Empty	sp|Q9H173|SIL1_HUMAN Nucleotide exchange factor SIL1 OS=Homo sapiens OX=9606 GN=SIL1 PE=1 SV=1	sp|Q9H173|SIL1_HUMAN	52 kDa	0.992415	3	1		7166162	8468349	7368801	12070230	9016353	4938157	9427473	5492137	4539666	8328614	6255229	2048638	6008785	5816137	5027263	7450161	17340130	1948008	1953537
624	TRUE	Empty	sp|Q5T3F8|CSCL2_HUMAN CSC1-like protein 2 OS=Homo sapiens OX=9606 GN=TMEM63B PE=1 SV=1	sp|Q5T3F8|CSCL2_HUMAN	95 kDa	0.991954	3	1		3755666	3608497	3747856	3200354	1752144	1073710	2234009	1267313	1150143	2310610	1681050	2340468	5000915	4603714	4520656	3624455	7545954	2469940	3559568
625	TRUE	Empty	sp|P07948|LYN_HUMAN Tyrosine-protein kinase Lyn OS=Homo sapiens OX=9606 GN=LYN PE=1 SV=3	sp|P07948|LYN_HUMAN	59 kDa	0.991693	3	1		14729840	15726180	15882020	10293100	11107810	6521497	10774260	5516431	5038929	8445535	7217297	9973651	19440810	20558620	14962690	16149320	34968910	10463780	12971980
626	TRUE	Empty	sp|Q9Y262|EIF3L_HUMAN Eukaryotic translation initiation factor 3 subunit L OS=Homo sapiens OX=9606 GN=EIF3L PE=1 SV=1	sp|Q9Y262|EIF3L_HUMAN	67 kDa	0.991663	3	1		1023262	724936	743707	467360	266965	167272	456331	268775	169101	568138	421849	661823	1660623	1386129	1427537	1070613	3287929	386011	384732
627	TRUE	Empty	sp|P40227|TCPZ_HUMAN T-complex protein 1 subunit zeta OS=Homo sapiens OX=9606 GN=CCT6A PE=1 SV=3	sp|P40227|TCPZ_HUMAN	58 kDa	0.990836	3	1		Missing Value	Missing Value	Missing Value	Missing Value	Missing Value	Missing Value	Missing Value	Missing Value	Missing Value	Missing Value	Missing Value	Missing Value	Missing Value	Missing Value	Missing Value	Missing Value	Missing Value	Missing Value	Missing Value
628	TRUE	Empty	sp|Q6V0I7|FAT4_HUMAN Protocadherin Fat 4 OS=Homo sapiens OX=9606 GN=FAT4 PE=1 SV=2	sp|Q6V0I7|FAT4_HUMAN	543 kDa	0.990413	3	1		1182715	985305	1376189	265558	213248	200180	320921	380464	549539	920808	472025	881909	2297006	1891402	2105121	1399549	1839787	232756	226790
629	TRUE	Empty	DECOY_sp|O75369|FLNB_HUMAN	DECOY_sp|O75369|FLNB_HUMAN		0.989795	3	1		Missing Value	Missing Value	Missing Value	Missing Value	Missing Value	Missing Value	Missing Value	Missing Value	Missing Value	Missing Value	Missing Value	Missing Value	Missing Value	Missing Value	Missing Value	Missing Value	Missing Value	Missing Value	Missing Value
630	TRUE	Empty	sp|Q6N022|TEN4_HUMAN Teneurin-4 OS=Homo sapiens OX=9606 GN=TENM4 PE=1 SV=2	sp|Q6N022|TEN4_HUMAN	308 kDa	0.989225	3	0.67		1453285	1831828	1678914	1834942	1054953	807460	2000849	510209	567592	1386259	643586	1084338	2675077	2410019	2147582	1585046	2608417	319000	319209
631	TRUE	Empty	sp|Q9BRX8|PXL2A_HUMAN Peroxiredoxin-like 2A OS=Homo sapiens OX=9606 GN=PRXL2A PE=1 SV=3	sp|Q9BRX8|PXL2A_HUMAN	26 kDa	0.999954	2	1		5037524	5550637	4974273	8761074	6429935	4012601	8899393	3698634	2958257	7702885	5248896	1265873	6799629	4217553	4551270	4102094	13710480	2500286	3545955
632	TRUE	Empty	sp|P21281|VATB2_HUMAN V-type proton ATPase subunit B, brain isoform OS=Homo sapiens OX=9606 GN=ATP6V1B2 PE=1 SV=3	sp|P21281|VATB2_HUMAN	57 kDa	0.999938	2	1		12319490	8394808	12884450	5579955	3605036	2872967	6748065	5018175	3191827	9496756	5629028	9445532	28148250	27272670	19176620	9500271	24414680	9652634	9043092
633	TRUE	Empty	sp|Q8TAA9|VANG1_HUMAN Vang-like protein 1 OS=Homo sapiens OX=9606 GN=VANGL1 PE=1 SV=1	sp|Q8TAA9|VANG1_HUMAN	60 kDa	0.999928	2	1		5690342	6647430	5571145	2815162	1144285	1503022	3363383	2317513	1990384	5023324	3951758	2524406	5179436	4620577	4306631	9219784	19919910	4670522	4794894
634	TRUE	Empty	sp|P80303|NUCB2_HUMAN Nucleobindin-2 OS=Homo sapiens OX=9606 GN=NUCB2 PE=1 SV=3	sp|P80303|NUCB2_HUMAN	50 kDa	0.999924	2	1		28113070	34153700	33748760	30962200	20569080	12868260	25713490	11637860	12361270	28495840	15876690	12137600	39775320	39764530	37286720	33453070	105253100	19687820	19608820
635	TRUE	Empty	sp|Q9Y3B3|TMED7_HUMAN Transmembrane emp24 domain-containing protein 7 OS=Homo sapiens OX=9606 GN=TMED7 PE=1 SV=2	sp|Q9Y3B3|TMED7_HUMAN	25 kDa	0.999916	2	1		50917960	54086510	45222490	28952440	21372130	19168540	36590300	28348360	31604940	54754520	35177320	29618880	54141290	57514590	45184670	68852350	131881200	28751760	28170640
636	TRUE	Empty	sp|Q9NUI1|DECR2_HUMAN Peroxisomal 2,4-dienoyl-CoA reductase OS=Homo sapiens OX=9606 GN=DECR2 PE=1 SV=1	sp|Q9NUI1|DECR2_HUMAN	31 kDa	0.999913	2	1		882486	1374006	1276244	1496629	949812	840506	1266566	1063684	987979	1985259	1504290	899981	2403452	2840005	2142391	1036177	1615886	368728	568476
637	TRUE	Empty	sp|Q9BZE1|RM37_HUMAN 39S ribosomal protein L37, mitochondrial OS=Homo sapiens OX=9606 GN=MRPL37 PE=1 SV=2	sp|Q9BZE1|RM37_HUMAN	48 kDa	0.999911	2	1		2564188	1983603	2372973	5559041	2518960	2790779	4535103	730288	675706	2503855	1998587	587290	1922770	2255859	2488054	2244211	4511468	750283	581685
638	TRUE	Empty	sp|Q9UI09|NDUAC_HUMAN NADH dehydrogenase [ubiquinone] 1 alpha subcomplex subunit 12 OS=Homo sapiens OX=9606 GN=NDUFA12 PE=1 SV=1	sp|Q9UI09|NDUAC_HUMAN	17 kDa	0.999909	2	1		6891096	6735415	7340893	12341940	5856668	6614311	12158240	2656864	1945619	6096819	5293373	2405543	10159890	8289695	9869207	6658007	15368730	2293430	1382911
639	TRUE	Empty	sp|Q9NPA0|EMC7_HUMAN ER membrane protein complex subunit 7 OS=Homo sapiens OX=9606 GN=EMC7 PE=1 SV=1	sp|Q9NPA0|EMC7_HUMAN	26 kDa	0.999906	2	1		1513104	1678188	1755366	1972176	882571	734525	867579	694611	385833	798350	532237	1505853	2490141	2982309	2988931	1809304	1712356	1879435	2093331
640	TRUE	Empty	sp|Q9UH99|SUN2_HUMAN SUN domain-containing protein 2 OS=Homo sapiens OX=9606 GN=SUN2 PE=1 SV=3	sp|Q9UH99|SUN2_HUMAN	80 kDa	0.999904	2	1		2955637	3238170	3258224	5040434	2670947	1947698	4255818	1068348	669040	2261121	1582203	394141	2141904	1775930	1562373	5342512	14776330	1028250	875452
641	TRUE	Empty	sp|Q9UHD8|SEPT9_HUMAN Septin-9 OS=Homo sapiens OX=9606 GN=SEPT9 PE=1 SV=2	sp|Q9UHD8|SEPT9_HUMAN	65 kDa	0.999904	2	0.5		2094005	2977264	2319690	1393532	823121	889285	741677	909912	1080385	1631171	1609619	1884864	2671944	3128877	2430272	5096332	7606503	3047880	3825518
642	TRUE	Empty	sp|P35052|GPC1_HUMAN Glypican-1 OS=Homo sapiens OX=9606 GN=GPC1 PE=1 SV=2	sp|P35052|GPC1_HUMAN	62 kDa	0.999902	2	1		7735014	7931832	7586169	1216962	802047	428511	1031148	470742	452567	1292703	738918	6146523	20868810	21961810	18846940	5129510	12152960	2955816	4480216
643	TRUE	Empty	sp|Q14596|NBR1_HUMAN Next to BRCA1 gene 1 protein OS=Homo sapiens OX=9606 GN=NBR1 PE=1 SV=3	sp|Q14596|NBR1_HUMAN	107 kDa	0.999898	2	1		809757	152518	465203	239618	114957	86315.4	457158	50027.1	40570.4	132521	138802	207753	1582774	850516	960162	605144	117962	67167.4	57310.2
644	TRUE	Empty	sp|P11166|GTR1_HUMAN Solute carrier family 2, facilitated glucose transporter member 1 OS=Homo sapiens OX=9606 GN=SLC2A1 PE=1 SV=2	sp|P11166|GTR1_HUMAN	54 kDa	0.999898	2	1		188258500	203400700	190073700	150667100	99937440	88242390	135236200	115744000	103555200	154816600	121081100	209632600	307058200	387597400	294467300	210964000	358066500	114778200	123931200
645	TRUE	Empty	sp|O15126|SCAM1_HUMAN Secretory carrier-associated membrane protein 1 OS=Homo sapiens OX=9606 GN=SCAMP1 PE=1 SV=2	sp|O15126|SCAM1_HUMAN	38 kDa	0.999892	2	1		8364915	9419506	8271194	6934358	4972837	3325889	5187154	3343879	3073048	6041425	2789615	5878727	16255130	16048830	13191320	8666054	16436010	7695936	8774060
646	TRUE	Empty	sp|O75326|SEM7A_HUMAN Semaphorin-7A OS=Homo sapiens OX=9606 GN=SEMA7A PE=1 SV=1	sp|O75326|SEM7A_HUMAN	75 kDa	0.999891	2	1		362373	18905	409170	Missing Value	7359.77	Missing Value	13090.8	15743.6	Missing Value	19314.7	9651.93	263320	559564	415642	547495	643458	312803	770593	1270597
647	TRUE	Empty	sp|Q9NR28|DBLOH_HUMAN Diablo homolog, mitochondrial OS=Homo sapiens OX=9606 GN=DIABLO PE=1 SV=1	sp|Q9NR28|DBLOH_HUMAN	27 kDa	0.999891	2	1		3360718	3514983	3521527	5447503	3904133	4772283	4596487	1534918	940395	2845367	2607555	2446085	5314419	5857517	6555935	2583971	4338347	1376411	1286722
648	TRUE	Empty	sp|A8MVW0|F1712_HUMAN Protein FAM171A2 OS=Homo sapiens OX=9606 GN=FAM171A2 PE=1 SV=1	sp|A8MVW0|F1712_HUMAN	87 kDa	0.999888	2	1		530672	717210	688674	26148.6	84561.9	19372.7	52039.5	39759.7	64477.1	162281	59022.8	350180	2081997	1887753	1122983	609953	4621780	41929.8	54809.2
649	TRUE	Empty	sp|O95864|FADS2_HUMAN Acyl-CoA 6-desaturase OS=Homo sapiens OX=9606 GN=FADS2 PE=1 SV=1	sp|O95864|FADS2_HUMAN	52 kDa	0.999884	2	1		4202073	4568723	3716215	3020194	1436589	960908	1734409	1811069	2015350	3276545	2034610	1441477	3073588	3661184	2515936	5845926	13850350	4968046	6244517
650	TRUE	Empty	sp|P48509|CD151_HUMAN CD151 antigen OS=Homo sapiens OX=9606 GN=CD151 PE=1 SV=3	sp|P48509|CD151_HUMAN	28 kDa	0.999882	2	1		245893500	72025730	279360600	174286400	193118100	108704900	220915300	107656600	97850790	122501000	102421300	204412200	455573900	378490000	471084200	120712400	96820150	227850900	233427800
651	TRUE	Empty	sp|Q10713|MPPA_HUMAN Mitochondrial-processing peptidase subunit alpha OS=Homo sapiens OX=9606 GN=PMPCA PE=1 SV=2	sp|Q10713|MPPA_HUMAN	58 kDa	0.999879	2	1		1953273	2126614	2112613	6110631	2792955	3556771	4729972	808291	828167	2934954	2312120	696119	2225499	2084192	2589211	2490576	2924551	317740	121179
652	TRUE	Empty	sp|Q8TC12|RDH11_HUMAN Retinol dehydrogenase 11 OS=Homo sapiens OX=9606 GN=RDH11 PE=1 SV=2	sp|Q8TC12|RDH11_HUMAN	35 kDa	0.999878	2	1		5789905	6516923	6288330	5320981	3027611	1726981	5163413	1666431	1723914	3172889	2342018	2534259	7474701	8200418	5432923	8398099	23264950	1522479	2444625
653	TRUE	Empty	sp|P05121|PAI1_HUMAN Plasminogen activator inhibitor 1 OS=Homo sapiens OX=9606 GN=SERPINE1 PE=1 SV=1	sp|P05121|PAI1_HUMAN	45 kDa	0.999876	2	1		101184200	112026100	112791300	351814900	232801300	239605900	457619300	30267970	22947730	60021120	46913420	40114250	101998400	106100800	75631740	42113110	110345400	21036930	27771740
654	TRUE	Empty	sp|P61764|STXB1_HUMAN Syntaxin-binding protein 1 OS=Homo sapiens OX=9606 GN=STXBP1 PE=1 SV=1	sp|P61764|STXB1_HUMAN	68 kDa	0.999875	2	1		5598789	5238987	5077137	3632068	2552374	1773364	3451237	1662181	1592923	2848186	2174744	5371144	13532980	11792040	7948222	6047418	10140740	5209704	5548376
655	TRUE	Empty	sp|Q8TED1|GPX8_HUMAN Probable glutathione peroxidase 8 OS=Homo sapiens OX=9606 GN=GPX8 PE=1 SV=2	sp|Q8TED1|GPX8_HUMAN	24 kDa	0.999871	2	1		18791900	17485020	17289650	20622870	14962070	10096420	19542680	7369287	6202459	10057330	7287393	11323330	25790620	29715360	22002380	21287800	37312230	5634260	5458927
656	TRUE	Empty	sp|Q9Y2Q3|GSTK1_HUMAN Glutathione S-transferase kappa 1 OS=Homo sapiens OX=9606 GN=GSTK1 PE=1 SV=3	sp|Q9Y2Q3|GSTK1_HUMAN	25 kDa	0.999866	2	1		4499971	5728544	4367290	11203100	5884190	4423201	7161749	4309932	3257140	5890033	5304934	1993415	5328400	4592875	5375811	3804992	5942989	1637542	2211138
657	TRUE	Empty	sp|Q9ULT0|TTC7A_HUMAN Tetratricopeptide repeat protein 7A OS=Homo sapiens OX=9606 GN=TTC7A PE=1 SV=3	sp|Q9ULT0|TTC7A_HUMAN	96 kDa	0.999865	2	1		1674343	1974388	1555207	811714	439815	432526	859418	582226	443867	891003	644691	1153094	2419819	2793829	2151599	2062817	4942496	800456	857248
658	TRUE	Empty	Group of sp|P62873|GBB1_HUMAN Guanine nucleotide-binding protein G(I)/G(S)/G(T) subunit beta-1 OS=Homo sapiens OX=9606 GN=GNB1 PE=1 SV=3	sp|P62873|GBB1_HUMAN (+1)		0.999863	2	1		156300400	165344800	156156300	67581570	28476520	35126800	82252160	28405970	27713280	70170370	50264460	96332800	278849400	266930000	199226900	169320700	464969200	89743090	104695700
658.1	TRUE	Empty	sp|P62873|GBB1_HUMAN Guanine nucleotide-binding protein G(I)/G(S)/G(T) subunit beta-1 OS=Homo sapiens OX=9606 GN=GNB1 PE=1 SV=3	sp|P62873|GBB1_HUMAN	37 kDa	0.999863	2	1		156300400	165344800	156156300	67581570	28476520	35126800	82252160	28405970	27713280	70170370	50264460	96332800	278849400	266930000	199226900	169320700	464969200	89743090	104695700
658.2	TRUE	Empty	sp|P62879|GBB2_HUMAN Guanine nucleotide-binding protein G(I)/G(S)/G(T) subunit beta-2 OS=Homo sapiens OX=9606 GN=GNB2 PE=1 SV=3	sp|P62879|GBB2_HUMAN	37 kDa	0.999863	2	1		156300400	165344800	156156300	67581570	28476520	35126800	82252160	28405970	27713280	70170370	50264460	96332800	278849400	266930000	199226900	169320700	464969200	89743090	104695700
659	TRUE	Empty	sp|P18621|RL17_HUMAN 60S ribosomal protein L17 OS=Homo sapiens OX=9606 GN=RPL17 PE=1 SV=3	sp|P18621|RL17_HUMAN	21 kDa	0.999862	2	1		3919010	4136463	3418371	2437123	1197577	1295663	2126878	966407	726627	2560269	1790277	2817395	6152958	7219651	5176060	5131025	8242718	1200029	1070584
660	TRUE	Empty	sp|Q96RQ1|ERGI2_HUMAN Endoplasmic reticulum-Golgi intermediate compartment protein 2 OS=Homo sapiens OX=9606 GN=ERGIC2 PE=1 SV=2	sp|Q96RQ1|ERGI2_HUMAN	43 kDa	0.999859	2	1		26961330	29285480	25989830	24174950	29077220	13639650	28129280	12749680	13239220	28486620	17690820	19568730	47469330	50656270	30954350	22094880	51137080	7194045	7757186
661	TRUE	Empty	sp|Q99523|SORT_HUMAN Sortilin OS=Homo sapiens OX=9606 GN=SORT1 PE=1 SV=3	sp|Q99523|SORT_HUMAN	92 kDa	0.999859	2	1		5162393	5390989	5784581	4468441	2541881	2062512	4694882	3172896	3736426	5816871	4947176	2236974	4558186	4409672	4081760	6238726	21897070	4040240	3672344
662	TRUE	Empty	sp|Q9BYD1|RM13_HUMAN 39S ribosomal protein L13, mitochondrial OS=Homo sapiens OX=9606 GN=MRPL13 PE=1 SV=1	sp|Q9BYD1|RM13_HUMAN	21 kDa	0.999858	2	0.5		2444979	1859670	1816498	3959697	1064144	1633930	4132654	812394	602242	2385507	1953369	436001	2379294	2083540	2258640	2377495	7142173	497028	244447
663	TRUE	Empty	sp|Q04721|NOTC2_HUMAN Neurogenic locus notch homolog protein 2 OS=Homo sapiens OX=9606 GN=NOTCH2 PE=1 SV=3	sp|Q04721|NOTC2_HUMAN	265 kDa	0.999856	2	1		4153256	4854253	4377732	4707430	3002700	1923776	3812653	1044350	1035171	2090176	1496310	1907819	3949030	4192400	4610239	5678060	11084980	4258823	4771681
664	TRUE	Empty	sp|P26373|RL13_HUMAN 60S ribosomal protein L13 OS=Homo sapiens OX=9606 GN=RPL13 PE=1 SV=4	sp|P26373|RL13_HUMAN	24 kDa	0.999855	2	1		11692400	12080250	11986420	9939445	6399916	4636763	8196404	3620804	2855331	6431530	4699972	9847948	23227710	23255400	18559740	12086540	28287450	5583123	5021664
665	TRUE	Empty	sp|O95292|VAPB_HUMAN Vesicle-associated membrane protein-associated protein B/C OS=Homo sapiens OX=9606 GN=VAPB PE=1 SV=3	sp|O95292|VAPB_HUMAN	27 kDa	0.999854	2	1		5483081	6096003	5790942	4391293	3613603	1632542	2732935	968140	985396	1825082	1832620	3061221	11798790	9008180	9835294	4153091	8490619	4228974	7250807
666	TRUE	Empty	sp|O94826|TOM70_HUMAN Mitochondrial import receptor subunit TOM70 OS=Homo sapiens OX=9606 GN=TOMM70 PE=1 SV=1	sp|O94826|TOM70_HUMAN	67 kDa	0.99985	2	1		10838060	12451560	11437740	25377540	17101460	15002960	22968020	5660973	4086832	9912156	9132083	6189812	13408930	17113410	15449630	11646030	18779360	3036606	2485885
667	TRUE	Empty	sp|P42167|LAP2B_HUMAN Lamina-associated polypeptide 2, isoforms beta/gamma OS=Homo sapiens OX=9606 GN=TMPO PE=1 SV=2	sp|P42167|LAP2B_HUMAN	51 kDa	0.999847	2	1		9854816	10842650	9726573	26641110	17293530	11113830	22991480	6477943	4674344	9793581	8108461	515654	2729109	1758338	1953200	12018880	18381800	6666163	5071253
668	TRUE	Empty	sp|P30084|ECHM_HUMAN Enoyl-CoA hydratase, mitochondrial OS=Homo sapiens OX=9606 GN=ECHS1 PE=1 SV=4	sp|P30084|ECHM_HUMAN	31 kDa	0.999846	2	1		12313290	14012720	12613870	28176080	13904830	14621900	20461610	7066511	5545575	15797640	16057470	5483924	12087950	12406040	17123540	14337570	13947330	3751380	2032799
669	TRUE	Empty	sp|P61353|RL27_HUMAN 60S ribosomal protein L27 OS=Homo sapiens OX=9606 GN=RPL27 PE=1 SV=2	sp|P61353|RL27_HUMAN	16 kDa	0.999843	2	1		31187420	32727950	31106200	15612630	8143291	7495773	14175000	6831867	6077237	12221840	8917047	22724450	54057780	56726890	46646950	38542250	92562580	11325410	11762960
670	TRUE	Empty	sp|P36542|ATPG_HUMAN ATP synthase subunit gamma, mitochondrial OS=Homo sapiens OX=9606 GN=ATP5F1C PE=1 SV=1	sp|P36542|ATPG_HUMAN	33 kDa	0.999843	2	1		59558840	62896630	57221070	113716200	74629410	68893560	98234660	38890180	28473920	73014010	61964960	25397860	57626980	65037920	73788730	57357120	79370510	15920290	10417490
671	TRUE	Empty	Group of sp|P10321|1C07_HUMAN HLA class I histocompatibility antigen, Cw-7 alpha chain OS=Homo sapiens OX=9606 GN=HLA-C PE=1 SV=3	sp|P10321|1C07_HUMAN (+2)		0.999842	2	0.5		8713788	10335690	10181110	10692020	5647328	5323991	10346330	2483962	3146219	5671182	3222257	6444119	19163250	18944850	12160390	9444495	25859550	2078888	2241803
671.1	TRUE	Empty	sp|P10321|1C07_HUMAN HLA class I histocompatibility antigen, Cw-7 alpha chain OS=Homo sapiens OX=9606 GN=HLA-C PE=1 SV=3	sp|P10321|1C07_HUMAN	41 kDa	0.999842	2	0.5		8713788	10335690	10181110	10692020	5647328	5323991	10346330	2483962	3146219	5671182	3222257	6444119	19163250	18944850	12160390	9444495	25859550	2078888	2241803
671.2	TRUE	Empty	sp|Q29865|1C18_HUMAN HLA class I histocompatibility antigen, Cw-18 alpha chain OS=Homo sapiens OX=9606 GN=HLA-C PE=1 SV=1	sp|Q29865|1C18_HUMAN	41 kDa	0.999842	2	0.5		8713788	10335690	10181110	10692020	5647328	5323991	10346330	2483962	3146219	5671182	3222257	6444119	19163250	18944850	12160390	9444495	25859550	2078888	2241803
671.3	TRUE	Empty	sp|Q29963|1C06_HUMAN HLA class I histocompatibility antigen, Cw-6 alpha chain OS=Homo sapiens OX=9606 GN=HLA-C PE=1 SV=2	sp|Q29963|1C06_HUMAN	41 kDa	0.999842	2	0.5		8713788	10335690	10181110	10692020	5647328	5323991	10346330	2483962	3146219	5671182	3222257	6444119	19163250	18944850	12160390	9444495	25859550	2078888	2241803
672	TRUE	Empty	sp|Q8IUS5|EPHX4_HUMAN Epoxide hydrolase 4 OS=Homo sapiens OX=9606 GN=EPHX4 PE=2 SV=2	sp|Q8IUS5|EPHX4_HUMAN	42 kDa	0.999839	2	1		7453352	895419	6989601	3975929	2061909	1312121	6421680	580750	680350	1563736	2843396	3889787	10576010	5612477	7253491	4148165	7147813	5751105	5850562
673	TRUE	Empty	sp|Q08380|LG3BP_HUMAN Galectin-3-binding protein OS=Homo sapiens OX=9606 GN=LGALS3BP PE=1 SV=1	sp|Q08380|LG3BP_HUMAN	65 kDa	0.999839	2	1		140903	995581	590902	2408847	1676858	1359768	2097606	57232.8	64582.6	19512.9	59076.4	510459	1215531	1618663	1470381	961860	1555721	210575	26275.2
674	TRUE	Empty	sp|P15291|B4GT1_HUMAN Beta-1,4-galactosyltransferase 1 OS=Homo sapiens OX=9606 GN=B4GALT1 PE=1 SV=5	sp|P15291|B4GT1_HUMAN	44 kDa	0.999839	2	1		12621460	14918350	14388810	5027572	4512776	3107725	5903228	11945480	10755040	17839530	13278920	3325564	8439232	8392725	6159873	29505110	67080500	5678447	4529241
675	TRUE	Empty	sp|Q9P035|HACD3_HUMAN Very-long-chain (3R)-3-hydroxyacyl-CoA dehydratase 3 OS=Homo sapiens OX=9606 GN=HACD3 PE=1 SV=2	sp|Q9P035|HACD3_HUMAN	43 kDa	0.999832	2	1		78443590	87134920	75868940	74421490	42450930	41286990	60959090	36345650	35459160	52943670	40032450	49554830	103777400	106637300	87790220	105336600	197550100	47733260	55333680
676	TRUE	Empty	Group of sp|P27635|RL10_HUMAN 60S ribosomal protein L10 OS=Homo sapiens OX=9606 GN=RPL10 PE=1 SV=4	sp|P27635|RL10_HUMAN (+1)		0.999831	2	1		28479990	32438600	28847060	19883770	11906010	10910970	19925680	10425270	7958351	20403710	12692430	20564760	52535490	54784110	46026220	29678870	83715570	15403050	15838210
676.1	TRUE	Empty	sp|P27635|RL10_HUMAN 60S ribosomal protein L10 OS=Homo sapiens OX=9606 GN=RPL10 PE=1 SV=4	sp|P27635|RL10_HUMAN	25 kDa	0.999831	2	1		28479990	32438600	28847060	19883770	11906010	10910970	19925680	10425270	7958351	20403710	12692430	20564760	52535490	54784110	46026220	29678870	83715570	15403050	15838210
676.2	TRUE	Empty	sp|Q96L21|RL10L_HUMAN 60S ribosomal protein L10-like OS=Homo sapiens OX=9606 GN=RPL10L PE=1 SV=3	sp|Q96L21|RL10L_HUMAN	25 kDa	0.999831	2	1		28479990	32438600	28847060	19883770	11906010	10910970	19925680	10425270	7958351	20403710	12692430	20564760	52535490	54784110	46026220	29678870	83715570	15403050	15838210
677	TRUE	Empty	sp|Q13283|G3BP1_HUMAN Ras GTPase-activating protein-binding protein 1 OS=Homo sapiens OX=9606 GN=G3BP1 PE=1 SV=1	sp|Q13283|G3BP1_HUMAN	52 kDa	0.999831	2	1		7252161	8336968	7531221	2522098	1280088	813597	1758052	1105478	809763	2202955	2010827	4644172	10307370	10320070	8053902	9982481	35146670	2213854	3224260
678	TRUE	Empty	sp|Q96CP6|ASTRA_HUMAN Protein Aster-A OS=Homo sapiens OX=9606 GN=GRAMD1A PE=1 SV=2	sp|Q96CP6|ASTRA_HUMAN	81 kDa	0.999829	2	1		1105711	1105761	923059	1832960	1524306	742695	984482	547679	388302	495872	333220	1187009	1931730	2597112	2107989	1178504	1134136	521085	932244
679	TRUE	Empty	sp|Q9GZT3|SLIRP_HUMAN SRA stem-loop-interacting RNA-binding protein, mitochondrial OS=Homo sapiens OX=9606 GN=SLIRP PE=1 SV=1	sp|Q9GZT3|SLIRP_HUMAN	12 kDa	0.999829	2	1		5653898	5407927	7664853	12419860	5484694	6542244	11261110	3457051	2233773	8828038	6960446	1989095	5853261	6504434	9089639	7713574	6850886	1302301	964541
680	TRUE	Empty	sp|P11216|PYGB_HUMAN Glycogen phosphorylase, brain form OS=Homo sapiens OX=9606 GN=PYGB PE=1 SV=5	sp|P11216|PYGB_HUMAN	97 kDa	0.999826	2	1		2903652	2868205	2700381	3115713	1210373	1533934	3001750	1171998	1507752	3139397	1927759	1673603	3392732	4255023	3587807	2547810	4202779	2328327	2396030
681	TRUE	Empty	sp|Q99805|TM9S2_HUMAN Transmembrane 9 superfamily member 2 OS=Homo sapiens OX=9606 GN=TM9SF2 PE=1 SV=1	sp|Q99805|TM9S2_HUMAN	76 kDa	0.999824	2	1		2665115	3291816	2891295	462105	321570	108564	515828	1487504	1488507	2420023	1437669	881558	2089375	1735704	1704169	6102452	26001990	2517705	2001018
682	TRUE	Empty	sp|Q96FQ6|S10AG_HUMAN Protein S100-A16 OS=Homo sapiens OX=9606 GN=S100A16 PE=1 SV=1	sp|Q96FQ6|S10AG_HUMAN	12 kDa	0.999822	2	1		10004970	8860053	7256350	3096458	2683216	1496346	3771269	1351166	862564	3201921	1681979	4260797	19582760	15607720	13683920	7606879	35347320	6766658	6801690
683	TRUE	Empty	sp|Q86WV6|STING_HUMAN Stimulator of interferon genes protein OS=Homo sapiens OX=9606 GN=TMEM173 PE=1 SV=1	sp|Q86WV6|STING_HUMAN	42 kDa	0.99982	2	1		7173695	7022948	6305788	1833359	784055	786280	1274516	802279	898771	1755431	1234744	3713869	13268190	12245070	10512610	10998580	30249990	4898725	4486660
684	TRUE	Empty	sp|Q9Y678|COPG1_HUMAN Coatomer subunit gamma-1 OS=Homo sapiens OX=9606 GN=COPG1 PE=1 SV=1	sp|Q9Y678|COPG1_HUMAN	98 kDa	0.999815	2	1		1269379	1875138	1373386	800957	275665	304611	451638	325434	187068	662246	353226	1528452	3688216	3690468	3009449	1000715	2009620	412617	925740
685	TRUE	Empty	sp|O75396|SC22B_HUMAN Vesicle-trafficking protein SEC22b OS=Homo sapiens OX=9606 GN=SEC22B PE=1 SV=4	sp|O75396|SC22B_HUMAN	25 kDa	0.999813	2	1		50643540	35239640	52339050	61590410	53886810	26091300	55330880	15076940	11358140	26862930	16930490	33553940	99755780	87440830	78149330	37123570	56922360	37582160	46182340
686	TRUE	Empty	sp|Q9Y2B0|CNPY2_HUMAN Protein canopy homolog 2 OS=Homo sapiens OX=9606 GN=CNPY2 PE=1 SV=1	sp|Q9Y2B0|CNPY2_HUMAN	21 kDa	0.999812	2	1		23428030	26324960	25861940	47733990	36520620	22408900	42243750	7803349	8522851	16074170	12713430	13682780	40797350	37555340	30464850	22084450	52200680	10459090	13883350
687	TRUE	Empty	sp|P60953|CDC42_HUMAN Cell division control protein 42 homolog OS=Homo sapiens OX=9606 GN=CDC42 PE=1 SV=2	sp|P60953|CDC42_HUMAN	21 kDa	0.999811	2	1		11332840	12945030	12226780	6632390	3834993	3915281	7992239	3747955	4873789	10295790	7057020	6622050	15940900	15276200	11708090	17908920	58845710	9155646	6941161
688	TRUE	Empty	sp|P30519|HMOX2_HUMAN Heme oxygenase 2 OS=Homo sapiens OX=9606 GN=HMOX2 PE=1 SV=2	sp|P30519|HMOX2_HUMAN	36 kDa	0.999808	2	1		1255511	1424512	1636936	650969	803745	181290	519310	254530	238528	563180	150503	1188106	2124185	2989896	2380703	1868988	1691015	2200187	2892438
689	TRUE	Empty	sp|P35611|ADDA_HUMAN Alpha-adducin OS=Homo sapiens OX=9606 GN=ADD1 PE=1 SV=2	sp|P35611|ADDA_HUMAN	81 kDa	0.999806	2	1		2753328	2806660	2419017	2857015	1495341	1450266	2504127	2824066	532746	1631811	1644220	705939	3677424	2789027	1990439	4134719	17039650	1920374	1889036
690	TRUE	Empty	sp|Q14554|PDIA5_HUMAN Protein disulfide-isomerase A5 OS=Homo sapiens OX=9606 GN=PDIA5 PE=1 SV=1	sp|Q14554|PDIA5_HUMAN	60 kDa	0.999805	2	1		4004010	4435710	3770677	9702915	5051714	4305591	6420446	1644594	1488893	2167937	1882676	4001294	5986553	7024599	6342158	3176856	4547403	1788131	2043942
691	TRUE	Empty	sp|P46778|RL21_HUMAN 60S ribosomal protein L21 OS=Homo sapiens OX=9606 GN=RPL21 PE=1 SV=2	sp|P46778|RL21_HUMAN	19 kDa	0.999805	2	1		4329107	4597193	4637212	2020157	1665808	1520274	2867723	732383	895333	2338051	1061571	2627933	5862548	6908080	5847435	5868782	17589500	1401434	1892559
692	TRUE	Empty	sp|O43194|GPR39_HUMAN G-protein coupled receptor 39 OS=Homo sapiens OX=9606 GN=GPR39 PE=1 SV=1	sp|O43194|GPR39_HUMAN	51 kDa	0.999805	2	1		2947956	3014211	2584372	4686816	2790307	2359875	5188128	1067777	893014	2599260	1647967	461598	2580255	2130728	1520713	3063090	13568780	1296793	1271508
693	TRUE	Empty	sp|P60866|RS20_HUMAN 40S ribosomal protein S20 OS=Homo sapiens OX=9606 GN=RPS20 PE=1 SV=1	sp|P60866|RS20_HUMAN	13 kDa	0.999801	2	1		3997751	4173304	4188209	731248	406161	399550	686734	469039	417857	727040	373524	2588776	8856124	7433305	6161212	5573299	15195530	3483823	3889509
694	TRUE	Empty	sp|Q96DV4|RM38_HUMAN 39S ribosomal protein L38, mitochondrial OS=Homo sapiens OX=9606 GN=MRPL38 PE=1 SV=2	sp|Q96DV4|RM38_HUMAN	45 kDa	0.999799	2	1		4577032	4935122	4665069	12717940	7218098	8378896	9624896	4193040	2932097	7352234	7266835	1887034	2694390	4421584	4541416	4984634	4447687	1193736	764868
695	TRUE	Empty	sp|Q6UX71|PXDC2_HUMAN Plexin domain-containing protein 2 OS=Homo sapiens OX=9606 GN=PLXDC2 PE=1 SV=1	sp|Q6UX71|PXDC2_HUMAN	60 kDa	0.999798	2	1		5778493	6063853	5669146	279014	182855	94858.4	60602.2	25947.5	41895.6	67041.1	29713.7	4251073	12097580	11474490	8768060	8871793	21728410	4281699	4093465
696	TRUE	Empty	Group of sp|P48059|LIMS1_HUMAN LIM and senescent cell antigen-like-containing domain protein 1 OS=Homo sapiens OX=9606 GN=LIMS1 PE=1 SV=4	sp|P48059|LIMS1_HUMAN (+1)		0.999797	2	1		6527679	7573752	7168334	3122261	1911301	1416170	2955881	726073	741602	1802565	1126761	4415006	13861200	12873850	9910905	7993240	22315910	6516565	6181615
696.1	TRUE	Empty	sp|P48059|LIMS1_HUMAN LIM and senescent cell antigen-like-containing domain protein 1 OS=Homo sapiens OX=9606 GN=LIMS1 PE=1 SV=4	sp|P48059|LIMS1_HUMAN	37 kDa	0.999797	2	1		6527679	7573752	7168334	3122261	1911301	1416170	2955881	726073	741602	1802565	1126761	4415006	13861200	12873850	9910905	7993240	22315910	6516565	6181615
696.2	TRUE	Empty	sp|Q7Z4I7|LIMS2_HUMAN LIM and senescent cell antigen-like-containing domain protein 2 OS=Homo sapiens OX=9606 GN=LIMS2 PE=1 SV=1	sp|Q7Z4I7|LIMS2_HUMAN	39 kDa	0.999797	2	1		6527679	7573752	7168334	3122261	1911301	1416170	2955881	726073	741602	1802565	1126761	4415006	13861200	12873850	9910905	7993240	22315910	6516565	6181615
697	TRUE	Empty	sp|Q8NF37|PCAT1_HUMAN Lysophosphatidylcholine acyltransferase 1 OS=Homo sapiens OX=9606 GN=LPCAT1 PE=1 SV=2	sp|Q8NF37|PCAT1_HUMAN	59 kDa	0.999796	2	1		6215589	5845670	6811794	7031960	3669309	3029932	5865941	1210902	1035981	1690778	1794271	4444358	14916400	14316810	13107760	6050612	7829602	2002743	2404714
698	TRUE	Empty	sp|O14980|XPO1_HUMAN Exportin-1 OS=Homo sapiens OX=9606 GN=XPO1 PE=1 SV=1	sp|O14980|XPO1_HUMAN	123 kDa	0.999795	2	1		489322	672030	732708	462936	182250	137733	254453	144010	71079.2	340061	125630	421721	914951	1200437	1098903	829425	2006428	288602	127268
699	TRUE	Empty	sp|Q969Z0|FAKD4_HUMAN FAST kinase domain-containing protein 4 OS=Homo sapiens OX=9606 GN=TBRG4 PE=1 SV=1	sp|Q969Z0|FAKD4_HUMAN	71 kDa	0.999794	2	1		1167648	1043801	803793	1450359	715900	881940	2161890	427904	242806	925129	837233	60809.8	2151041	1130416	1654992	955942	2353993	162382	206644
700	TRUE	Empty	sp|P51970|NDUA8_HUMAN NADH dehydrogenase [ubiquinone] 1 alpha subcomplex subunit 8 OS=Homo sapiens OX=9606 GN=NDUFA8 PE=1 SV=3	sp|P51970|NDUA8_HUMAN	20 kDa	0.999793	2	1		2928558	3108985	2872771	10463450	4508913	5064904	6609934	1589612	1421002	3682539	3436872	1829386	2960776	3795820	4174775	2918146	3574776	1161286	831078
701	TRUE	Empty	sp|P60174|TPIS_HUMAN Triosephosphate isomerase OS=Homo sapiens OX=9606 GN=TPI1 PE=1 SV=3	sp|P60174|TPIS_HUMAN	31 kDa	0.999786	2	1		3498243	4355410	3981989	2715217	1698119	1249897	3048807	2154478	1800879	4384755	2697341	3128630	6558174	6646270	5509682	2446434	3231830	4007714	3669881
702	TRUE	Empty	sp|Q9NVH1|DJC11_HUMAN DnaJ homolog subfamily C member 11 OS=Homo sapiens OX=9606 GN=DNAJC11 PE=1 SV=2	sp|Q9NVH1|DJC11_HUMAN	63 kDa	0.999786	2	1		958157	879029	865732	3423584	1551509	1591935	2602753	411943	389354	1292361	694915	600364	862181	1702061	1010920	1061058	1019060	99151.3	30668.4
703	TRUE	Empty	sp|P56556|NDUA6_HUMAN NADH dehydrogenase [ubiquinone] 1 alpha subcomplex subunit 6 OS=Homo sapiens OX=9606 GN=NDUFA6 PE=1 SV=4	sp|P56556|NDUA6_HUMAN	15 kDa	0.999785	2	1		2307583	1651452	2441210	5977503	2699522	3102812	3671622	872322	724454	2174288	1970032	1067989	2998644	3223283	3119574	2358282	1975362	631226	401006
704	TRUE	Empty	sp|O60353|FZD6_HUMAN Frizzled-6 OS=Homo sapiens OX=9606 GN=FZD6 PE=1 SV=2	sp|O60353|FZD6_HUMAN	79 kDa	0.999784	2	1		4630770	6242769	5212531	3566892	2087841	1415067	1914754	1437024	1354980	2289033	1417374	5089449	10098370	10200610	9277910	4602607	9833945	2571126	3477674
705	TRUE	Empty	sp|Q92581|SL9A6_HUMAN Sodium/hydrogen exchanger 6 OS=Homo sapiens OX=9606 GN=SLC9A6 PE=1 SV=2	sp|Q92581|SL9A6_HUMAN	74 kDa	0.999779	2	1		1432316	1670297	1142122	1087666	707748	487968	535914	639177	452983	843765	414923	1741091	2740176	3354403	2368722	1343230	1430158	1970769	2056594
706	TRUE	Empty	sp|Q9H3M7|TXNIP_HUMAN Thioredoxin-interacting protein OS=Homo sapiens OX=9606 GN=TXNIP PE=1 SV=1	sp|Q9H3M7|TXNIP_HUMAN	44 kDa	0.999776	2	1		11365230	11968730	11467250	4035510	2280782	2474872	3675474	1936742	1682546	3523991	2088412	6266028	15357100	18519170	14530230	16221790	44196620	7813114	8298474
707	TRUE	Empty	sp|O15143|ARC1B_HUMAN Actin-related protein 2/3 complex subunit 1B OS=Homo sapiens OX=9606 GN=ARPC1B PE=1 SV=3	sp|O15143|ARC1B_HUMAN	41 kDa	0.999774	2	1		8979947	9659791	7654097	5860122	3407276	3330380	4861640	4922648	3804215	8084246	7329537	5150204	7031945	8944866	7202296	12737130	23841740	5331367	5029030
708	TRUE	Empty	sp|Q9Y6A1|POMT1_HUMAN Protein O-mannosyl-transferase 1 OS=Homo sapiens OX=9606 GN=POMT1 PE=1 SV=3	sp|Q9Y6A1|POMT1_HUMAN	85 kDa	0.999772	2	1		1168230	1339345	1024283	705325	316028	308236	768964	281466	124570	322102	358529	486055	2117760	1940017	1258428	1731211	5941358	419478	392115
709	TRUE	Empty	sp|Q2PZI1|D19L1_HUMAN Probable C-mannosyltransferase DPY19L1 OS=Homo sapiens OX=9606 GN=DPY19L1 PE=2 SV=1	sp|Q2PZI1|D19L1_HUMAN	77 kDa	0.999771	2	1		616612	245909	1540765	639140	1053796	208523	997996	174969	203077	548076	192316	369426	1257740	177323	1371682	145735	1219512	1078648	772860
710	TRUE	Empty	sp|P31930|QCR1_HUMAN Cytochrome b-c1 complex subunit 1, mitochondrial OS=Homo sapiens OX=9606 GN=UQCRC1 PE=1 SV=3	sp|P31930|QCR1_HUMAN	53 kDa	0.999769	2	1		16167880	18700610	16741520	38591110	18156350	25338080	39418520	7914321	7201822	20882720	19617190	7253316	17956840	20547560	21875340	19568380	30733720	4736785	3905355
711	TRUE	Empty	sp|Q9NVS2|RT18A_HUMAN 39S ribosomal protein S18a, mitochondrial OS=Homo sapiens OX=9606 GN=MRPS18A PE=1 SV=1	sp|Q9NVS2|RT18A_HUMAN	22 kDa	0.999766	2	1		4068288	2803847	1965799	9525495	4250686	5359309	7001729	1635290	933203	5092859	4900425	760466	2211153	3779244	4063315	3323046	6070888	534376	664418
712	TRUE	Empty	sp|Q96N66|MBOA7_HUMAN Lysophospholipid acyltransferase 7 OS=Homo sapiens OX=9606 GN=MBOAT7 PE=1 SV=2	sp|Q96N66|MBOA7_HUMAN	53 kDa	0.999764	2	1		5177020	5769142	4448825	9073665	6438476	4816755	7028664	1012493	1039993	2484191	1463938	2127011	4970305	5775861	6561718	6456378	15405120	2054747	2535080
713	TRUE	Empty	sp|Q4KMQ2|ANO6_HUMAN Anoctamin-6 OS=Homo sapiens OX=9606 GN=ANO6 PE=1 SV=2	sp|Q4KMQ2|ANO6_HUMAN	106 kDa	0.999762	2	1		3875003	3516670	3864335	2135988	1389183	1036549	1780382	244363	300895	1141716	635073	1890300	6923609	6864650	5962813	3556966	12321270	3856519	4568467
714	TRUE	Empty	sp|Q14696|MESD_HUMAN LRP chaperone MESD OS=Homo sapiens OX=9606 GN=MESD PE=1 SV=2	sp|Q14696|MESD_HUMAN	26 kDa	0.999761	2	1		Missing Value	Missing Value	Missing Value	Missing Value	Missing Value	Missing Value	Missing Value	Missing Value	Missing Value	Missing Value	Missing Value	Missing Value	Missing Value	Missing Value	Missing Value	Missing Value	Missing Value	Missing Value	Missing Value
715	TRUE	Empty	sp|Q12846|STX4_HUMAN Syntaxin-4 OS=Homo sapiens OX=9606 GN=STX4 PE=1 SV=2	sp|Q12846|STX4_HUMAN	34 kDa	0.999761	2	1		4330229	1463390	4027732	1280980	1361686	989976	1791323	675297	469879	2339433	1297200	1945670	6676219	6572721	7021491	1734643	4198237	3400298	4066355
716	TRUE	Empty	sp|Q8NE01|CNNM3_HUMAN Metal transporter CNNM3 OS=Homo sapiens OX=9606 GN=CNNM3 PE=1 SV=1	sp|Q8NE01|CNNM3_HUMAN	76 kDa	0.999753	2	1		326437	345385	264991	295308	115856	87892.5	256989	21669.8	13106.8	79074.3	37953.3	205858	897704	949821	703083	420737	1364615	Missing Value	230042
717	TRUE	Empty	sp|Q14126|DSG2_HUMAN Desmoglein-2 OS=Homo sapiens OX=9606 GN=DSG2 PE=1 SV=2	sp|Q14126|DSG2_HUMAN	122 kDa	0.999751	2	1		12942630	14011290	12274590	7245086	6206151	3631952	6623061	3217449	2558457	6061810	4033180	10734190	26028810	26488770	22275300	12762480	31865110	10531510	12525730
718	TRUE	Empty	sp|O15258|RER1_HUMAN Protein RER1 OS=Homo sapiens OX=9606 GN=RER1 PE=1 SV=1	sp|O15258|RER1_HUMAN	23 kDa	0.999749	2	1		13025050	10004360	14141800	8675974	7417570	6679423	11981740	7231496	7195183	17089090	10395280	9832034	15973760	17259440	17368440	13523770	22519840	7696426	8560703
719	TRUE	Empty	sp|P78536|ADA17_HUMAN Disintegrin and metalloproteinase domain-containing protein 17 OS=Homo sapiens OX=9606 GN=ADAM17 PE=1 SV=1	sp|P78536|ADA17_HUMAN	93 kDa	0.999749	2	1		372225	589046	273457	572996	158048	63491.4	171092	141043	46260.2	247847	284700	429760	1275826	995435	444725	133071	176755	522092	552731
720	TRUE	Empty	sp|P53985|MOT1_HUMAN Monocarboxylate transporter 1 OS=Homo sapiens OX=9606 GN=SLC16A1 PE=1 SV=3	sp|P53985|MOT1_HUMAN	54 kDa	0.999747	2	1		14874110	16929380	17022160	13712580	10996840	6471289	11563150	4333496	3304664	8470869	4946383	11782710	30839820	27984620	25861510	13879250	31152820	23368370	26346910
721	TRUE	Empty	sp|P49746|TSP3_HUMAN Thrombospondin-3 OS=Homo sapiens OX=9606 GN=THBS3 PE=1 SV=1	sp|P49746|TSP3_HUMAN	104 kDa	0.999743	2	0.5		812102	686458	710147	615954	260296	203186	350027	415678	222605	493412	432974	327739	1627107	1487367	530110	686209	2626096	504205	486530
722	TRUE	Empty	sp|P22695|QCR2_HUMAN Cytochrome b-c1 complex subunit 2, mitochondrial OS=Homo sapiens OX=9606 GN=UQCRC2 PE=1 SV=3	sp|P22695|QCR2_HUMAN	48 kDa	0.999742	2	1		11216720	10772320	10547850	32214570	15319530	17262700	23067370	5696112	4842526	13024150	12458990	6167629	9803791	12758220	13738100	9402776	12708770	3318252	2296580
723	TRUE	Empty	sp|P35475|IDUA_HUMAN Alpha-L-iduronidase OS=Homo sapiens OX=9606 GN=IDUA PE=1 SV=2	sp|P35475|IDUA_HUMAN	73 kDa	0.999738	2	1		1174278	1269520	1055577	338900	251161	314897	471515	2172739	1267810	3018934	2023731	113022	297797	284890	263774	2638561	3661425	1082706	495677
724	TRUE	Empty	sp|P15151|PVR_HUMAN Poliovirus receptor OS=Homo sapiens OX=9606 GN=PVR PE=1 SV=2	sp|P15151|PVR_HUMAN	45 kDa	0.999737	2	1		32054390	3789241	31356760	7549368	13076160	10910380	27517570	6654915	6739624	16842910	10304130	30287320	25752000	23551070	45985360	6490965	7665249	29079560	35266420
725	TRUE	Empty	sp|P10619|PPGB_HUMAN Lysosomal protective protein OS=Homo sapiens OX=9606 GN=CTSA PE=1 SV=2	sp|P10619|PPGB_HUMAN	54 kDa	0.999734	2	1		13412730	16278370	15015190	10189430	5251548	5005623	11595580	21741950	17665200	32402260	24381080	2887980	6870826	5798284	5082854	20971640	40455180	7839563	4666611
726	TRUE	Empty	sp|Q06124|PTN11_HUMAN Tyrosine-protein phosphatase non-receptor type 11 OS=Homo sapiens OX=9606 GN=PTPN11 PE=1 SV=2	sp|Q06124|PTN11_HUMAN	68 kDa	0.999733	2	1		Missing Value	Missing Value	Missing Value	Missing Value	Missing Value	Missing Value	Missing Value	Missing Value	Missing Value	Missing Value	Missing Value	Missing Value	Missing Value	Missing Value	Missing Value	Missing Value	Missing Value	Missing Value	Missing Value
727	TRUE	Empty	sp|Q9Y227|ENTP4_HUMAN Ectonucleoside triphosphate diphosphohydrolase 4 OS=Homo sapiens OX=9606 GN=ENTPD4 PE=1 SV=1	sp|Q9Y227|ENTP4_HUMAN	70 kDa	0.999733	2	1		323240	314783	414889	185503	52096	124291	152640	237585	323533	782789	360906	236720	192225	185603	193255	206618	725770	293298	107205
728	TRUE	Empty	sp|O95563|MPC2_HUMAN Mitochondrial pyruvate carrier 2 OS=Homo sapiens OX=9606 GN=MPC2 PE=1 SV=1	sp|O95563|MPC2_HUMAN	14 kDa	0.999728	2	1		6528030	4815517	5332614	7087864	2175434	2847689	4263633	2418687	1292011	3102131	2820375	3042290	7949287	9055999	6856538	6455854	4019237	3706496	3938032
729	TRUE	Empty	sp|Q7L523|RRAGA_HUMAN Ras-related GTP-binding protein A OS=Homo sapiens OX=9606 GN=RRAGA PE=1 SV=1	sp|Q7L523|RRAGA_HUMAN	37 kDa	0.999727	2	1		334963	190666	241119	171324	26056	51989.4	177741	55353.6	23560.2	108225	93318	249944	453415	714546	529184	177259	309127	73527.4	55848.9
730	TRUE	Empty	sp|Q15334|L2GL1_HUMAN Lethal(2) giant larvae protein homolog 1 OS=Homo sapiens OX=9606 GN=LLGL1 PE=1 SV=3	sp|Q15334|L2GL1_HUMAN	115 kDa	0.999725	2	1		573845	1085639	849666	556105	292853	266332	803595	147961	80092.8	371129	165586	286670	1030745	834500	727664	1371201	5698139	710430	594005
731	TRUE	Empty	sp|Q8ND76|CCNY_HUMAN Cyclin-Y OS=Homo sapiens OX=9606 GN=CCNY PE=1 SV=2	sp|Q8ND76|CCNY_HUMAN	39 kDa	0.999723	2	1		9529146	8892233	11193110	3896493	3034570	2069244	4607077	2264627	2131547	4548422	3407343	7983092	24197660	22447340	21851530	7770467	16951980	6662021	8363565
732	TRUE	Empty	sp|Q9H0U3|MAGT1_HUMAN Magnesium transporter protein 1 OS=Homo sapiens OX=9606 GN=MAGT1 PE=1 SV=1	sp|Q9H0U3|MAGT1_HUMAN	38 kDa	0.999718	2	1		21626400	23943160	23589530	26174890	14911620	9746521	21757160	8925981	7390508	16139840	10579890	11556170	40761930	37275710	34229420	25527890	56157560	13250960	17046910
733	TRUE	Empty	sp|Q8N511|TM199_HUMAN Transmembrane protein 199 OS=Homo sapiens OX=9606 GN=TMEM199 PE=1 SV=1	sp|Q8N511|TM199_HUMAN	23 kDa	0.999708	2	1		397874	786844	665746	561616	235568	140025	405481	174414	67443.8	153077	59564.1	227211	2097463	1568766	908513	579991	1509223	313283	459626
734	TRUE	Empty	sp|P00750|TPA_HUMAN Tissue-type plasminogen activator OS=Homo sapiens OX=9606 GN=PLAT PE=1 SV=1	sp|P00750|TPA_HUMAN	63 kDa	0.999707	2	1		7242556	8874852	7105122	45103240	25379790	24104560	43216750	2207098	1848112	4158476	2436942	1201288	2751083	2831032	1418643	1527090	1897757	3626246	4945965
735	TRUE	Empty	sp|P21912|SDHB_HUMAN Succinate dehydrogenase [ubiquinone] iron-sulfur subunit, mitochondrial OS=Homo sapiens OX=9606 GN=SDHB PE=1 SV=3	sp|P21912|SDHB_HUMAN	32 kDa	0.999706	2	1		2725474	2811153	2759563	6885371	2955267	2885286	4602814	1236608	1230341	2620845	2236974	1853498	2749205	3348600	3560330	3086028	2734241	1154260	615495
736	TRUE	Empty	sp|A8MXV4|NUD19_HUMAN Nucleoside diphosphate-linked moiety X motif 19 OS=Homo sapiens OX=9606 GN=NUDT19 PE=1 SV=1	sp|A8MXV4|NUD19_HUMAN	42 kDa	0.999706	2	1		822391	832153	590897	2073788	1073822	973196	1467457	523484	242712	913823	679905	363602	854217	1021487	1191317	1053020	1161736	349224	424287
737	TRUE	Empty	sp|P18031|PTN1_HUMAN Tyrosine-protein phosphatase non-receptor type 1 OS=Homo sapiens OX=9606 GN=PTPN1 PE=1 SV=1	sp|P18031|PTN1_HUMAN	50 kDa	0.999703	2	1		3266175	2987694	2606459	3193422	1190875	1367543	2673330	981553	781653	1664574	1262089	1517546	8035715	7903614	5186419	3074833	11130850	1090637	1165366
738	TRUE	Empty	sp|O14828|SCAM3_HUMAN Secretory carrier-associated membrane protein 3 OS=Homo sapiens OX=9606 GN=SCAMP3 PE=1 SV=3	sp|O14828|SCAM3_HUMAN	38 kDa	0.999698	2	1		6361881	3447458	6349808	2760942	4197688	2595718	5013852	3094256	2928552	4958477	2836561	5736468	6825876	7301080	9305894	3005289	4274104	7027005	8184057
739	TRUE	Empty	sp|Q9HBW9|AGRL4_HUMAN Adhesion G protein-coupled receptor L4 OS=Homo sapiens OX=9606 GN=ADGRL4 PE=1 SV=3	sp|Q9HBW9|AGRL4_HUMAN	78 kDa	0.999697	2	1		1778000	1312004	1286976	527839	257486	233703	447591	322120	291608	1376112	635309	231572	1849075	2914924	1572788	2179015	12621180	1748629	1536724
740	TRUE	Empty	sp|Q7KYR7|BT2A1_HUMAN Butyrophilin subfamily 2 member A1 OS=Homo sapiens OX=9606 GN=BTN2A1 PE=1 SV=3	sp|Q7KYR7|BT2A1_HUMAN	60 kDa	0.999696	2	1		4715567	5024052	5017321	2173467	1422336	1411818	2508032	1624819	1277535	2445954	1830505	1667993	4048926	5273724	4125387	8018634	19978650	2666979	2714543
741	TRUE	Empty	sp|Q9H853|TBA4B_HUMAN Putative tubulin-like protein alpha-4B OS=Homo sapiens OX=9606 GN=TUBA4B PE=5 SV=2	sp|Q9H853|TBA4B_HUMAN	28 kDa	0.999696	2	1		60671570	69248020	60651920	75909770	58359220	43240380	58020670	38562560	35209390	52665200	44937150	60099460	85208770	107969600	86731070	64797780	103178400	28882020	33002590
742	TRUE	Empty	sp|O14773|TPP1_HUMAN Tripeptidyl-peptidase 1 OS=Homo sapiens OX=9606 GN=TPP1 PE=1 SV=2	sp|O14773|TPP1_HUMAN	61 kDa	0.999692	2	1		83689470	91383320	82548820	29221500	19345020	16120280	34786900	81914100	56790080	138721000	90041260	17279180	35127260	33939870	26166120	166753000	382239400	64891190	48038990
743	TRUE	Empty	sp|Q9NYK5|RM39_HUMAN 39S ribosomal protein L39, mitochondrial OS=Homo sapiens OX=9606 GN=MRPL39 PE=1 SV=3	sp|Q9NYK5|RM39_HUMAN	39 kDa	0.999686	2	1		1607978	1418685	1693341	4632026	1821537	2086615	2464736	1323457	772489	1870041	1945112	532081	1241371	1392654	1211099	1877839	1798792	260748	236303
744	TRUE	Empty	sp|Q13867|BLMH_HUMAN Bleomycin hydrolase OS=Homo sapiens OX=9606 GN=BLMH PE=1 SV=1	sp|Q13867|BLMH_HUMAN	53 kDa	0.999684	2	1		2987113	3002766	2305706	1752808	1409277	2788405	2094389	899248	722741	1908854	1072188	928752	4344530	4594579	2420151	1817978	12838990	3068203	750438
745	TRUE	Empty	sp|O75439|MPPB_HUMAN Mitochondrial-processing peptidase subunit beta OS=Homo sapiens OX=9606 GN=PMPCB PE=1 SV=2	sp|O75439|MPPB_HUMAN	54 kDa	0.999681	2	1		3268102	3326697	3092833	5261579	2599346	3369023	4723417	1280030	1101112	3249246	2318699	1225439	4645054	4645722	4318904	2772147	7642618	1114003	1061611
746	TRUE	Empty	sp|Q14699|RFTN1_HUMAN Raftlin OS=Homo sapiens OX=9606 GN=RFTN1 PE=1 SV=4	sp|Q14699|RFTN1_HUMAN	63 kDa	0.999678	2	1		13107270	14693080	12215780	7294510	6962059	4866068	10299890	4128772	3331401	7683171	5101264	6638903	12561170	14846520	13065930	20398420	44613280	9431303	8799075
747	TRUE	Empty	Group of sp|Q9H0U4|RAB1B_HUMAN Ras-related protein Rab-1B OS=Homo sapiens OX=9606 GN=RAB1B PE=1 SV=1	sp|Q9H0U4|RAB1B_HUMAN (+1)		0.999676	2	1		180639200	133776000	183462300	163364100	122895700	78652470	184143200	60429900	52958550	99130270	73114770	101773400	377358900	300660900	263469600	143420300	347077300	73852600	85736840
747.1	TRUE	Empty	sp|Q9H0U4|RAB1B_HUMAN Ras-related protein Rab-1B OS=Homo sapiens OX=9606 GN=RAB1B PE=1 SV=1	sp|Q9H0U4|RAB1B_HUMAN	22 kDa	0.999676	2	1		180639200	133776000	183462300	163364100	122895700	78652470	184143200	60429900	52958550	99130270	73114770	101773400	377358900	300660900	263469600	143420300	347077300	73852600	85736840
747.2	TRUE	Empty	sp|Q92928|RAB1C_HUMAN Putative Ras-related protein Rab-1C OS=Homo sapiens OX=9606 GN=RAB1C PE=5 SV=2	sp|Q92928|RAB1C_HUMAN	22 kDa	0.999676	2	1		180639200	133776000	183462300	163364100	122895700	78652470	184143200	60429900	52958550	99130270	73114770	101773400	377358900	300660900	263469600	143420300	347077300	73852600	85736840
748	TRUE	Empty	sp|Q9NZ45|CISD1_HUMAN CDGSH iron-sulfur domain-containing protein 1 OS=Homo sapiens OX=9606 GN=CISD1 PE=1 SV=1	sp|Q9NZ45|CISD1_HUMAN	12 kDa	0.999672	2	1		2911422	2076201	2628920	4740573	2713962	1696566	3117253	867902	556850	1948945	1165598	1465179	3621492	3062367	3437525	2918235	2619162	1962527	1455803
749	TRUE	Empty	sp|Q15165|PON2_HUMAN Serum paraoxonase/arylesterase 2 OS=Homo sapiens OX=9606 GN=PON2 PE=1 SV=4	sp|Q15165|PON2_HUMAN	39 kDa	0.999667	2	1		2787612	2165630	3324710	4002705	2993798	1603273	3621834	1423152	859305	1615003	1299386	2172412	4494307	3436842	3791230	2034541	3199525	2446225	3111628
750	TRUE	Empty	sp|A1L0T0|ILVBL_HUMAN Acetolactate synthase-like protein OS=Homo sapiens OX=9606 GN=ILVBL PE=1 SV=2	sp|A1L0T0|ILVBL_HUMAN	68 kDa	0.999662	2	1		9241929	9738050	9182707	10457730	7202969	5168824	7775008	4560984	4032458	6158385	4540992	10525440	18126790	21110000	16576740	8599025	10906310	5342448	5895255
751	TRUE	Empty	sp|Q8NFQ8|TOIP2_HUMAN Torsin-1A-interacting protein 2 OS=Homo sapiens OX=9606 GN=TOR1AIP2 PE=1 SV=1	sp|Q8NFQ8|TOIP2_HUMAN	51 kDa	0.999661	2	1		17194190	17512610	15297750	14978640	13413440	7315018	13550640	5669799	4372357	8085941	6611494	8403965	17337900	20891710	16816890	22792000	49788090	6909704	8516070
752	TRUE	Empty	sp|Q9NPF0|CD320_HUMAN CD320 antigen OS=Homo sapiens OX=9606 GN=CD320 PE=1 SV=1	sp|Q9NPF0|CD320_HUMAN	29 kDa	0.999653	2	1		2578994	3003577	2760708	3125094	1911589	1241551	1918115	1967673	1882444	3563948	2497770	1313231	2500868	2920383	1968520	3441399	5879166	2561180	3047013
753	TRUE	Empty	sp|P62910|RL32_HUMAN 60S ribosomal protein L32 OS=Homo sapiens OX=9606 GN=RPL32 PE=1 SV=2	sp|P62910|RL32_HUMAN	16 kDa	0.999648	2	1		20006050	19909060	19316240	5872321	2670622	2663991	8106680	1912655	1679128	5365851	4363513	8956738	42197160	37001370	27368240	19984230	112145700	4302835	6968192
754	TRUE	Empty	sp|Q96KC8|DNJC1_HUMAN DnaJ homolog subfamily C member 1 OS=Homo sapiens OX=9606 GN=DNAJC1 PE=1 SV=1	sp|Q96KC8|DNJC1_HUMAN	64 kDa	0.999647	2	1		1612981	1419685	1131610	3329368	2402236	1167745	1708099	298001	190661	319477	185457	1760349	4617777	4397648	3941453	327207	289193	462224	898171
755	TRUE	Empty	sp|Q9UKM7|MA1B1_HUMAN Endoplasmic reticulum mannosyl-oligosaccharide 1,2-alpha-mannosidase OS=Homo sapiens OX=9606 GN=MAN1B1 PE=1 SV=2	sp|Q9UKM7|MA1B1_HUMAN	80 kDa	0.99964	2	1		3395866	4012711	3541006	1892599	1577680	1032357	2027109	3945463	3921605	6212533	4241511	2186857	4036356	4750102	3421191	5469054	6816462	1036360	557361
756	TRUE	Empty	sp|Q16270|IBP7_HUMAN Insulin-like growth factor-binding protein 7 OS=Homo sapiens OX=9606 GN=IGFBP7 PE=1 SV=1	sp|Q16270|IBP7_HUMAN	29 kDa	0.999638	2	1		31476730	17444160	33799310	23208640	18420920	12916280	26213020	9655390	7453254	14571940	9512577	35471030	79134780	70186080	67184790	18464330	28254710	14776090	14857720
757	TRUE	Empty	Group of sp|P62854|RS26_HUMAN 40S ribosomal protein S26 OS=Homo sapiens OX=9606 GN=RPS26 PE=1 SV=3	sp|P62854|RS26_HUMAN (+1)		0.999636	2	1		7523047	8024879	8332401	3114649	2302268	1597678	3659528	1837857	1697295	4014007	2310141	4305066	17584690	15411270	14365290	8478201	25207860	5477425	5328810
757.1	TRUE	Empty	sp|P62854|RS26_HUMAN 40S ribosomal protein S26 OS=Homo sapiens OX=9606 GN=RPS26 PE=1 SV=3	sp|P62854|RS26_HUMAN	13 kDa	0.999636	2	1		7523047	8024879	8332401	3114649	2302268	1597678	3659528	1837857	1697295	4014007	2310141	4305066	17584690	15411270	14365290	8478201	25207860	5477425	5328810
757.2	TRUE	Empty	sp|Q5JNZ5|RS26L_HUMAN Putative 40S ribosomal protein S26-like 1 OS=Homo sapiens OX=9606 GN=RPS26P11 PE=5 SV=1	sp|Q5JNZ5|RS26L_HUMAN	13 kDa	0.999636	2	1		7523047	8024879	8332401	3114649	2302268	1597678	3659528	1837857	1697295	4014007	2310141	4305066	17584690	15411270	14365290	8478201	25207860	5477425	5328810
758	TRUE	Empty	sp|Q9NP92|RT30_HUMAN 39S ribosomal protein S30, mitochondrial OS=Homo sapiens OX=9606 GN=MRPS30 PE=1 SV=2	sp|Q9NP92|RT30_HUMAN	50 kDa	0.999636	2	1		941697	1034599	1281887	2618745	870646	1115740	1913050	373572	300708	1097287	886310	129221	1442389	1210152	1814242	1417720	3166395	509812	346797
759	TRUE	Empty	sp|Q96QV1|HHIP_HUMAN Hedgehog-interacting protein OS=Homo sapiens OX=9606 GN=HHIP PE=1 SV=3	sp|Q96QV1|HHIP_HUMAN	79 kDa	0.999634	2	1		765962	737792	662956	1757676	1002688	613370	1541017	368226	198720	440375	243114	108811	208737	233090	130780	1490193	2285532	1530692	1661767
760	TRUE	Empty	sp|P13473|LAMP2_HUMAN Lysosome-associated membrane glycoprotein 2 OS=Homo sapiens OX=9606 GN=LAMP2 PE=1 SV=2	sp|P13473|LAMP2_HUMAN	45 kDa	0.999632	2	1		367333600	441725100	430953000	744564700	549967900	420007100	749665400	192531200	174789200	309759100	241048200	350018700	589035700	646446500	449329600	342931000	930913400	137168900	120763800
761	TRUE	Empty	sp|Q15036|SNX17_HUMAN Sorting nexin-17 OS=Homo sapiens OX=9606 GN=SNX17 PE=1 SV=1	sp|Q15036|SNX17_HUMAN	53 kDa	0.999629	2	1		1413638	1691732	1080137	892623	482678	427058	961655	529363	519945	1017582	808700	870564	1917275	1886265	1369856	2214696	3150467	679252	561773
762	TRUE	Empty	sp|Q96C36|P5CR2_HUMAN Pyrroline-5-carboxylate reductase 2 OS=Homo sapiens OX=9606 GN=PYCR2 PE=1 SV=1	sp|Q96C36|P5CR2_HUMAN	34 kDa	0.999625	2	1		2327450	2683808	2611148	6099672	3557158	3082974	5290601	946860	690320	2422589	2316307	730407	3188244	2633479	3660135	1988630	4971685	898047	628832
763	TRUE	Empty	sp|Q5VW38|GP107_HUMAN Protein GPR107 OS=Homo sapiens OX=9606 GN=GPR107 PE=1 SV=1	sp|Q5VW38|GP107_HUMAN	67 kDa	0.999624	2	1		1423314	1546429	1799784	2228553	1072713	992436	1441218	822210	901748	950510	788688	910789	582802	1459059	1372261	3241546	4444646	849870	750215
764	TRUE	Empty	sp|Q9Y487|VPP2_HUMAN V-type proton ATPase 116 kDa subunit a isoform 2 OS=Homo sapiens OX=9606 GN=ATP6V0A2 PE=1 SV=2	sp|Q9Y487|VPP2_HUMAN	98 kDa	0.999623	2	0.5		946035	1058502	759962	878463	561895	366338	647533	454739	355442	639127	451197	456237	747123	616624	735726	1374840	2033304	825384	883689
765	TRUE	Empty	sp|Q9BTT6|LRRC1_HUMAN Leucine-rich repeat-containing protein 1 OS=Homo sapiens OX=9606 GN=LRRC1 PE=1 SV=1	sp|Q9BTT6|LRRC1_HUMAN	59 kDa	0.999619	2	0.5		1967455	2184870	2323847	1945236	1629596	1042977	1828012	950546	732710	1266748	934352	1911990	3670288	4077720	3119317	1432006	3121695	596691	599128
766	TRUE	Empty	sp|Q96GC5|RM48_HUMAN 39S ribosomal protein L48, mitochondrial OS=Homo sapiens OX=9606 GN=MRPL48 PE=1 SV=2	sp|Q96GC5|RM48_HUMAN	24 kDa	0.999615	2	1		992134	968149	834504	2657877	1099993	1388426	1427753	503729	331547	888649	662716	220194	928075	913764	1160164	985302	1179277	369695	232139
767	TRUE	Empty	sp|Q13433|S39A6_HUMAN Zinc transporter ZIP6 OS=Homo sapiens OX=9606 GN=SLC39A6 PE=1 SV=3	sp|Q13433|S39A6_HUMAN	85 kDa	0.999612	2	1		2289146	2289229	2713348	1578663	951406	825398	1713689	900147	574891	1348618	729345	1257207	3735359	3798956	3105798	2420446	5231044	1639883	1660740
768	TRUE	Empty	sp|P40261|NNMT_HUMAN Nicotinamide N-methyltransferase OS=Homo sapiens OX=9606 GN=NNMT PE=1 SV=1	sp|P40261|NNMT_HUMAN	30 kDa	0.999606	2	1		1364737	1184567	723877	268066	224610	198734	253095	85993.1	119442	85670.3	104218	1455592	3981477	3612703	3199711	1006076	2255691	525826	851645
769	TRUE	Empty	sp|Q3SXM5|HSDL1_HUMAN Inactive hydroxysteroid dehydrogenase-like protein 1 OS=Homo sapiens OX=9606 GN=HSDL1 PE=1 SV=3	sp|Q3SXM5|HSDL1_HUMAN	37 kDa	0.999606	2	1		4635694	5195356	4640329	13009530	6638626	6872810	8651613	3299650	2121260	4994407	3979629	3366886	4857516	6751037	6443185	5184495	5868215	1229433	863770
770	TRUE	Empty	sp|P50991|TCPD_HUMAN T-complex protein 1 subunit delta OS=Homo sapiens OX=9606 GN=CCT4 PE=1 SV=4	sp|P50991|TCPD_HUMAN	58 kDa	0.999584	2	1		2279252	2555514	2706719	1697271	1091176	934909	1819392	1084050	927176	2140898	1607216	1899634	3133006	3681944	3156013	2895502	5943231	1714984	2643418
771	TRUE	Empty	sp|Q9BWM7|SFXN3_HUMAN Sideroflexin-3 OS=Homo sapiens OX=9606 GN=SFXN3 PE=1 SV=3	sp|Q9BWM7|SFXN3_HUMAN	36 kDa	0.999575	2	1		14914900	12957170	14800040	16006890	8389786	8155872	13203900	3790040	2981199	9081200	6704228	9629040	25221120	25981620	29169250	13742460	17187810	5800207	4556454
772	TRUE	Empty	sp|P55809|SCOT1_HUMAN Succinyl-CoA:3-ketoacid coenzyme A transferase 1, mitochondrial OS=Homo sapiens OX=9606 GN=OXCT1 PE=1 SV=1	sp|P55809|SCOT1_HUMAN	56 kDa	0.999569	2	1		431774	217114	412992	1567209	933394	986561	2113205	365073	192950	1145191	1259280	212419	758894	293800	759981	598245	788895	54291.1	148468
773	TRUE	Empty	sp|Q16678|CP1B1_HUMAN Cytochrome P450 1B1 OS=Homo sapiens OX=9606 GN=CYP1B1 PE=1 SV=2	sp|Q16678|CP1B1_HUMAN	61 kDa	0.999566	2	1		1384946	1336362	1427811	261899	511944	711129	54128.3	190807	215254	239263	178325	2813932	5756349	6062921	5283101	161888	416816	93196.8	72812.7
774	TRUE	Empty	sp|O75882|ATRN_HUMAN Attractin OS=Homo sapiens OX=9606 GN=ATRN PE=1 SV=2	sp|O75882|ATRN_HUMAN	159 kDa	0.999563	2	1		2405226	3097029	2508288	2671862	1494701	1166379	2082877	1038535	662364	1633605	1192136	2002688	4321921	4723018	3527362	3564981	5725645	1538715	1785828
775	TRUE	Empty	sp|P29692|EF1D_HUMAN Elongation factor 1-delta OS=Homo sapiens OX=9606 GN=EEF1D PE=1 SV=5	sp|P29692|EF1D_HUMAN	31 kDa	0.99956	2	1		3788530	2616756	3981412	1458943	819679	422481	947782	371492	266630	963860	545440	619791	1063263	1311162	1606606	6602601	22025270	2588785	3561265
776	TRUE	Empty	sp|Q9NQ11|AT132_HUMAN Cation-transporting ATPase 13A2 OS=Homo sapiens OX=9606 GN=ATP13A2 PE=1 SV=2	sp|Q9NQ11|AT132_HUMAN	129 kDa	0.999559	2	1		298375	353318	346842	271057	210317	164810	429954	107599	121791	231658	186148	29850	121534	167741	59959.8	678160	1222268	300886	266286
777	TRUE	Empty	sp|Q03252|LMNB2_HUMAN Lamin-B2 OS=Homo sapiens OX=9606 GN=LMNB2 PE=1 SV=4	sp|Q03252|LMNB2_HUMAN	70 kDa	0.999558	2	1		2715846	3250395	2471730	9098675	4664628	3849784	7323488	2051429	1389829	4111433	2737557	433976	857949	756398	539686	3531780	2393159	889814	304132
778	TRUE	Empty	sp|P62241|RS8_HUMAN 40S ribosomal protein S8 OS=Homo sapiens OX=9606 GN=RPS8 PE=1 SV=2	sp|P62241|RS8_HUMAN	24 kDa	0.999558	2	1		6191688	6473620	6339582	4080828	2072998	2292350	3544503	2122807	1782744	3495977	2404743	5787903	9919766	11617360	9285981	8902051	15263570	3767147	4441924
779	TRUE	Empty	Group of sp|Q13554|KCC2B_HUMAN Calcium/calmodulin-dependent protein kinase type II subunit beta OS=Homo sapiens OX=9606 GN=CAMK2B PE=1 SV=3	sp|Q13554|KCC2B_HUMAN (+1)		0.999557	2	1		1376268	1810588	1413372	598632	204805	240323	577561	251570	161709	430907	316791	1227343	3029171	3100813	2317981	1117789	5002052	1229446	1368013
779.1	TRUE	Empty	sp|Q13554|KCC2B_HUMAN Calcium/calmodulin-dependent protein kinase type II subunit beta OS=Homo sapiens OX=9606 GN=CAMK2B PE=1 SV=3	sp|Q13554|KCC2B_HUMAN	73 kDa	0.999557	2	1		1376268	1810588	1413372	598632	204805	240323	577561	251570	161709	430907	316791	1227343	3029171	3100813	2317981	1117789	5002052	1229446	1368013
779.2	TRUE	Empty	sp|Q13555|KCC2G_HUMAN Calcium/calmodulin-dependent protein kinase type II subunit gamma OS=Homo sapiens OX=9606 GN=CAMK2G PE=1 SV=4	sp|Q13555|KCC2G_HUMAN	63 kDa	0.999557	2	1		1376268	1810588	1413372	598632	204805	240323	577561	251570	161709	430907	316791	1227343	3029171	3100813	2317981	1117789	5002052	1229446	1368013
780	TRUE	Empty	sp|O75947|ATP5H_HUMAN ATP synthase subunit d, mitochondrial OS=Homo sapiens OX=9606 GN=ATP5PD PE=1 SV=3	sp|O75947|ATP5H_HUMAN	18 kDa	0.999555	2	1		5024956	4442680	4768549	13952280	7619702	6098687	9422899	2443935	1547731	5957924	3705178	3006213	6168258	6805014	9352541	2688444	2601384	1878610	1154041
781	TRUE	Empty	sp|P54756|EPHA5_HUMAN Ephrin type-A receptor 5 OS=Homo sapiens OX=9606 GN=EPHA5 PE=1 SV=3	sp|P54756|EPHA5_HUMAN	115 kDa	0.999541	2	1		1233245	1320354	1198674	202726	185383	42765.9	140146	50628.2	98295.1	258360	120571	1158722	3803956	3305481	3196042	1006106	2813966	283053	345538
782	TRUE	Empty	sp|Q14165|MLEC_HUMAN Malectin OS=Homo sapiens OX=9606 GN=MLEC PE=1 SV=1	sp|Q14165|MLEC_HUMAN	32 kDa	0.999525	2	1		12848030	14190230	14290250	25960150	19278140	10293910	16946210	5782688	4770659	7782968	5118871	11721700	20830990	22489400	20617170	11748300	16829510	8441409	10928450
783	TRUE	Empty	sp|Q9Y2R9|RT07_HUMAN 28S ribosomal protein S7, mitochondrial OS=Homo sapiens OX=9606 GN=MRPS7 PE=1 SV=2	sp|Q9Y2R9|RT07_HUMAN	28 kDa	0.999522	2	1		563978	560951	583048	1871912	961201	1151129	1511229	452806	235811	1251479	960815	239276	374803	310704	457881	565445	746525	212112	374959
784	TRUE	Empty	sp|Q5VV42|CDKAL_HUMAN Threonylcarbamoyladenosine tRNA methylthiotransferase OS=Homo sapiens OX=9606 GN=CDKAL1 PE=1 SV=1	sp|Q5VV42|CDKAL_HUMAN	65 kDa	0.999517	2	1		399013	168705	281480	137808	249652	146265	157350	63919.6	23623.7	107235	259570	67950.8	734930	531729	386527	297603	215549	81263.6	697527
785	TRUE	Empty	sp|Q9NRY6|PLS3_HUMAN Phospholipid scramblase 3 OS=Homo sapiens OX=9606 GN=PLSCR3 PE=1 SV=2	sp|Q9NRY6|PLS3_HUMAN	32 kDa	0.999514	2	1		19916230	22792200	20897310	7516517	5768002	3850033	6497439	3785337	2426742	9649031	5094302	7691434	30853850	26299070	22006340	22629270	59981920	16282440	15875410
786	TRUE	Empty	sp|Q9NQC3|RTN4_HUMAN Reticulon-4 OS=Homo sapiens OX=9606 GN=RTN4 PE=1 SV=2	sp|Q9NQC3|RTN4_HUMAN	130 kDa	0.999511	2	1		13525550	1387465	16724580	3433413	11763390	6432173	22099030	3410921	3977257	9301992	9128294	10426570	9052241	6878185	13733660	1644116	4262201	9548679	13379030
787	TRUE	Empty	Group of sp|P0C0S5|H2AZ_HUMAN Histone H2A.Z OS=Homo sapiens OX=9606 GN=H2AFZ PE=1 SV=2	sp|P0C0S5|H2AZ_HUMAN (+1)		0.999507	2	1		498940300	514813500	462691800	1154503000	688450200	501123200	1143538000	430336500	219333300	907209100	606067900	45611490	84359610	78878620	76623880	887048800	1152074000	163935900	105457200
787.1	TRUE	Empty	sp|P0C0S5|H2AZ_HUMAN Histone H2A.Z OS=Homo sapiens OX=9606 GN=H2AFZ PE=1 SV=2	sp|P0C0S5|H2AZ_HUMAN	14 kDa	0.999507	2	1		498940300	514813500	462691800	1154503000	688450200	501123200	1143538000	430336500	219333300	907209100	606067900	45611490	84359610	78878620	76623880	887048800	1152074000	163935900	105457200
787.2	TRUE	Empty	sp|Q71UI9|H2AV_HUMAN Histone H2A.V OS=Homo sapiens OX=9606 GN=H2AFV PE=1 SV=3	sp|Q71UI9|H2AV_HUMAN	14 kDa	0.999507	2	1		498940300	514813500	462691800	1154503000	688450200	501123200	1143538000	430336500	219333300	907209100	606067900	45611490	84359610	78878620	76623880	887048800	1152074000	163935900	105457200
788	TRUE	Empty	sp|P02768|ALBU_HUMAN Serum albumin OS=Homo sapiens OX=9606 GN=ALB PE=1 SV=2	sp|P02768|ALBU_HUMAN	69 kDa	0.999506	2	1		819047	764277	555825	4567344	461818	542212	465830	489195	2034181	1188473	537087	2514660	133152	957102	1058764	1273149	325358	520227	434340
789	TRUE	Empty	sp|Q9Y512|SAM50_HUMAN Sorting and assembly machinery component 50 homolog OS=Homo sapiens OX=9606 GN=SAMM50 PE=1 SV=3	sp|Q9Y512|SAM50_HUMAN	52 kDa	0.999505	2	1		6028782	6926574	6205300	12675220	6977157	6852308	10909530	3325846	2290081	6647204	4815158	2354464	8195054	7377933	8175238	5727959	10690400	1995042	1502652
790	TRUE	Empty	sp|Q96PC5|MIA2_HUMAN Melanoma inhibitory activity protein 2 OS=Homo sapiens OX=9606 GN=MIA2 PE=1 SV=4	sp|Q96PC5|MIA2_HUMAN	160 kDa	0.999505	2	1		2536667	2750337	2498187	2384153	1216328	838647	2181176	941088	719548	2225667	1246171	1184095	4616809	3956690	3910134	2397804	7741573	2332777	2178924
791	TRUE	Empty	sp|P61313|RL15_HUMAN 60S ribosomal protein L15 OS=Homo sapiens OX=9606 GN=RPL15 PE=1 SV=2	sp|P61313|RL15_HUMAN	24 kDa	0.999502	2	1		12261100	12877750	11745740	8630389	4124839	3998378	7010491	5037314	4864289	6831987	5144309	11374740	19571540	20778450	17387830	15910630	33889310	6306764	4972499
792	TRUE	Empty	sp|Q8N5K1|CISD2_HUMAN CDGSH iron-sulfur domain-containing protein 2 OS=Homo sapiens OX=9606 GN=CISD2 PE=1 SV=1	sp|Q8N5K1|CISD2_HUMAN	15 kDa	0.999498	2	1		8380819	10178340	8465356	9771348	7530328	5063764	7094723	5202571	3789528	6236096	4586646	5326014	9423271	10576660	7580125	13410110	19575710	7254701	8190196
793	TRUE	Empty	sp|Q13683|ITA7_HUMAN Integrin alpha-7 OS=Homo sapiens OX=9606 GN=ITGA7 PE=1 SV=3	sp|Q13683|ITA7_HUMAN	129 kDa	0.999495	2	1		7952185	7695210	7272542	7406828	3723722	3043689	5840409	2172982	1596687	3881992	2841171	3284177	13122890	12371750	10339930	6950243	23518950	3209443	4412094
794	TRUE	Empty	sp|P26572|MGAT1_HUMAN Alpha-1,3-mannosyl-glycoprotein 2-beta-N-acetylglucosaminyltransferase OS=Homo sapiens OX=9606 GN=MGAT1 PE=1 SV=2	sp|P26572|MGAT1_HUMAN	51 kDa	0.999495	2	1		4670927	4610012	4959527	2909853	2502027	1915209	3752830	5203633	5517625	8966705	7593211	2438250	3203662	3537120	3283424	6284638	15791780	1102756	797794
795	TRUE	Empty	sp|P51149|RAB7A_HUMAN Ras-related protein Rab-7a OS=Homo sapiens OX=9606 GN=RAB7A PE=1 SV=1	sp|P51149|RAB7A_HUMAN	23 kDa	0.999494	2	1		9518564	10822880	10015220	4150766	3731572	2189346	6731659	3315371	1982064	7526517	5835704	3457222	15725410	13248930	10009580	12354600	55264400	3413979	3916240
796	TRUE	Empty	sp|Q8TCT8|SPP2A_HUMAN Signal peptide peptidase-like 2A OS=Homo sapiens OX=9606 GN=SPPL2A PE=1 SV=2	sp|Q8TCT8|SPP2A_HUMAN	58 kDa	0.999492	2	1		51451340	7789704	52274090	7408202	16787930	10078560	22022710	6991750	5831214	23707670	13304560	38609590	95777640	68922310	93988340	17994010	39352480	29412800	34630500
797	TRUE	Empty	sp|P60891|PRPS1_HUMAN Ribose-phosphate pyrophosphokinase 1 OS=Homo sapiens OX=9606 GN=PRPS1 PE=1 SV=2	sp|P60891|PRPS1_HUMAN	35 kDa	0.999483	2	1		495256	1161451	1119927	556946	762142	504695	434697	281458	374968	674254	181924	611910	1428937	1265388	1260963	4912966	1161714	414154	354127
798	TRUE	Empty	sp|Q9Y561|LRP12_HUMAN Low-density lipoprotein receptor-related protein 12 OS=Homo sapiens OX=9606 GN=LRP12 PE=1 SV=1	sp|Q9Y561|LRP12_HUMAN	95 kDa	0.99948	2	1		4164082	4800862	4070285	30027.8	2094164	1274859	2693056	1099202	1110103	2161033	1783312	3913583	11436760	11801470	9062424	3916842	10660290	2754870	2704221
799	TRUE	Empty	sp|P61604|CH10_HUMAN 10 kDa heat shock protein, mitochondrial OS=Homo sapiens OX=9606 GN=HSPE1 PE=1 SV=2	sp|P61604|CH10_HUMAN	11 kDa	0.999478	2	1		84727290	94137780	88983670	154323400	100725700	91932390	129383900	61516540	45841940	94141290	95188140	45266460	98552490	99144200	97294140	93753040	139416400	26067050	17945000
800	TRUE	Empty	sp|Q969S9|RRF2M_HUMAN Ribosome-releasing factor 2, mitochondrial OS=Homo sapiens OX=9606 GN=GFM2 PE=1 SV=1	sp|Q969S9|RRF2M_HUMAN	87 kDa	0.999476	2	1		333536	403475	266276	1621721	690318	730854	872448	242740	146399	405194	479708	113128	218215	408385	244151	384842	421123	133604	65380.6
801	TRUE	Empty	sp|O95159|ZFPL1_HUMAN Zinc finger protein-like 1 OS=Homo sapiens OX=9606 GN=ZFPL1 PE=1 SV=2	sp|O95159|ZFPL1_HUMAN	34 kDa	0.999472	2	1		8779524	10106350	9162172	3165856	1773812	1780966	3832147	5326675	4485301	10313260	6335678	1286576	4063672	6247610	4322975	18185030	53010090	1608701	748058
802	TRUE	Empty	sp|Q08431|MFGM_HUMAN Lactadherin OS=Homo sapiens OX=9606 GN=MFGE8 PE=1 SV=3	sp|Q08431|MFGM_HUMAN	43 kDa	0.99947	2	1		3959115	4327197	3969997	1344217	851272	618993	1991317	470433	215816	872451	611910	4155888	8433785	8731889	6224966	4354530	9278928	2060194	1707412
803	TRUE	Empty	sp|Q9Y4I1|MYO5A_HUMAN Unconventional myosin-Va OS=Homo sapiens OX=9606 GN=MYO5A PE=1 SV=2	sp|Q9Y4I1|MYO5A_HUMAN	215 kDa	0.999468	2	1		133217	78909.8	248262	141420	116760	81090.9	326999	123701	65425.5	79990.2	296416	93181.2	600429	489508	462260	165536	930642	133538	81942.6
804	TRUE	Empty	sp|P17655|CAN2_HUMAN Calpain-2 catalytic subunit OS=Homo sapiens OX=9606 GN=CAPN2 PE=1 SV=6	sp|P17655|CAN2_HUMAN	80 kDa	0.999467	2	1		7052899	6706761	5724884	4996272	2992053	2606239	6146813	2395036	1776474	4981089	3619468	5221449	15080720	14761750	12258900	4541775	10285990	2609122	3448116
805	TRUE	Empty	sp|Q13308|PTK7_HUMAN Inactive tyrosine-protein kinase 7 OS=Homo sapiens OX=9606 GN=PTK7 PE=1 SV=2	sp|Q13308|PTK7_HUMAN	118 kDa	0.999461	2	1		16557190	16912880	15984170	6519342	4502333	3557466	7891856	3431156	2404495	6012599	4817696	10419440	23633580	24232220	18772260	20460870	54357630	10310870	8945495
806	TRUE	Empty	sp|P22570|ADRO_HUMAN NADPH:adrenodoxin oxidoreductase, mitochondrial OS=Homo sapiens OX=9606 GN=FDXR PE=1 SV=3	sp|P22570|ADRO_HUMAN	54 kDa	0.999456	2	1		1032403	1449310	1372465	5439990	1910418	2323796	3416112	712374	622117	2283107	1622982	579602	846734	1031415	1380413	1441396	1895267	487363	387647
807	TRUE	Empty	sp|Q14677|EPN4_HUMAN Clathrin interactor 1 OS=Homo sapiens OX=9606 GN=CLINT1 PE=1 SV=1	sp|Q14677|EPN4_HUMAN	68 kDa	0.999453	2	1		2272276	2230041	1934015	2016447	1301422	795155	1978153	2183656	1577017	3063982	2080836	1217552	3027571	2353525	1683557	2296921	6114524	932496	998248
808	TRUE	Empty	sp|Q8WWX9|SELM_HUMAN Selenoprotein M OS=Homo sapiens OX=9606 GN=SELENOM PE=1 SV=3	sp|Q8WWX9|SELM_HUMAN	16 kDa	0.999444	2	1		4430594	4272818	4421458	4781063	2991508	1513504	2639068	690183	492003	1388673	916950	2375152	10229920	10672040	7628198	2771980	7023234	1530677	2098157
809	TRUE	Empty	sp|P22061|PIMT_HUMAN Protein-L-isoaspartate(D-aspartate) O-methyltransferase OS=Homo sapiens OX=9606 GN=PCMT1 PE=1 SV=4	sp|P22061|PIMT_HUMAN	25 kDa	0.999444	2	1		2965952	2604785	3070994	3465686	2212695	1936431	3570348	1033972	1007061	2066841	1725364	1645855	6160448	4977694	4143463	2339798	6693945	1957997	1814017
810	TRUE	Empty	sp|Q8NFV4|ABHDB_HUMAN Protein ABHD11 OS=Homo sapiens OX=9606 GN=ABHD11 PE=1 SV=1	sp|Q8NFV4|ABHDB_HUMAN	35 kDa	0.999434	2	1		1971360	1121055	1677871	5043074	3059857	2447931	4305160	515422	669875	1682581	2107033	618330	1090235	2031815	2132483	962826	2994692	496206	442142
811	TRUE	Empty	Group of sp|P42025|ACTY_HUMAN Beta-centractin OS=Homo sapiens OX=9606 GN=ACTR1B PE=1 SV=1	sp|P42025|ACTY_HUMAN (+1)		0.999425	2	1		2825474	2969576	3407747	1686569	1113576	1058833	1617217	840035	487902	2899809	1520006	760452	3823616	4695650	4395350	3368487	8973393	1484331	1977914
811.1	TRUE	Empty	sp|P42025|ACTY_HUMAN Beta-centractin OS=Homo sapiens OX=9606 GN=ACTR1B PE=1 SV=1	sp|P42025|ACTY_HUMAN	42 kDa	0.999425	2	1		2825474	2969576	3407747	1686569	1113576	1058833	1617217	840035	487902	2899809	1520006	760452	3823616	4695650	4395350	3368487	8973393	1484331	1977914
811.2	TRUE	Empty	sp|P61163|ACTZ_HUMAN Alpha-centractin OS=Homo sapiens OX=9606 GN=ACTR1A PE=1 SV=1	sp|P61163|ACTZ_HUMAN	43 kDa	0.999425	2	1		2825474	2969576	3407747	1686569	1113576	1058833	1617217	840035	487902	2899809	1520006	760452	3823616	4695650	4395350	3368487	8973393	1484331	1977914
812	TRUE	Empty	sp|Q96AQ6|PBIP1_HUMAN Pre-B-cell leukemia transcription factor-interacting protein 1 OS=Homo sapiens OX=9606 GN=PBXIP1 PE=1 SV=1	sp|Q96AQ6|PBIP1_HUMAN	81 kDa	0.999421	2	1		3650334	3828753	3586535	2935931	1387777	879411	1334131	1175698	1008131	2163286	1166557	2343289	10254070	9345417	7544769	4205581	12496580	1124994	1116270
813	TRUE	Empty	sp|O43837|IDH3B_HUMAN Isocitrate dehydrogenase [NAD] subunit beta, mitochondrial OS=Homo sapiens OX=9606 GN=IDH3B PE=1 SV=2	sp|O43837|IDH3B_HUMAN	42 kDa	0.999411	2	1		1566145	1788128	1696639	3535136	1673349	1886197	2173751	874340	575666	1242102	2224522	541342	1287908	1467929	2691093	1593745	1300096	501624	380579
814	TRUE	Empty	sp|Q13510|ASAH1_HUMAN Acid ceramidase OS=Homo sapiens OX=9606 GN=ASAH1 PE=1 SV=5	sp|Q13510|ASAH1_HUMAN	45 kDa	0.999411	2	1		2396593	527744	2398362	883429	981761	755587	1653538	1816528	1034478	3653698	2336896	520383	1837044	2055950	1828865	2265142	5035809	1823724	1890711
815	TRUE	Empty	sp|Q9H0V9|LMA2L_HUMAN VIP36-like protein OS=Homo sapiens OX=9606 GN=LMAN2L PE=1 SV=1	sp|Q9H0V9|LMA2L_HUMAN	40 kDa	0.999409	2	1		1884930	2419715	2200163	2842126	1215515	1024059	1877802	873852	1153459	1414823	1263847	1741591	2126257	2764278	2575757	3346259	3894372	1861766	1879575
816	TRUE	Empty	sp|P10644|KAP0_HUMAN cAMP-dependent protein kinase type I-alpha regulatory subunit OS=Homo sapiens OX=9606 GN=PRKAR1A PE=1 SV=1	sp|P10644|KAP0_HUMAN	43 kDa	0.999407	2	1		1032353	1094580	796103	638572	290263	162798	434191	254353	151512	421330	285669	847590	1666603	1781903	1338882	984811	2321917	1285918	1557348
817	TRUE	Empty	sp|Q9Y3L5|RAP2C_HUMAN Ras-related protein Rap-2c OS=Homo sapiens OX=9606 GN=RAP2C PE=1 SV=1	sp|Q9Y3L5|RAP2C_HUMAN	21 kDa	0.999394	2	0.5		6075689	6492020	6131499	14697160	8823774	7014910	11606510	3399847	2539596	5707337	4493498	4348835	8055290	10601160	8223121	3865133	6843263	2620747	2814566
818	TRUE	Empty	sp|Q15067|ACOX1_HUMAN Peroxisomal acyl-coenzyme A oxidase 1 OS=Homo sapiens OX=9606 GN=ACOX1 PE=1 SV=3	sp|Q15067|ACOX1_HUMAN	74 kDa	0.999388	2	1		4145078	5322606	4652991	6200914	3225750	2753479	4637940	2638886	1898203	3741981	3080361	3505968	8848650	9574378	8938818	4259310	5983649	1673785	2651796
819	TRUE	Empty	sp|Q86TM6|SYVN1_HUMAN E3 ubiquitin-protein ligase synoviolin OS=Homo sapiens OX=9606 GN=SYVN1 PE=1 SV=2	sp|Q86TM6|SYVN1_HUMAN	68 kDa	0.999378	2	1		5088387	5794707	5238613	4336500	3616410	1966978	3891179	1267761	1333602	2149950	1670610	3627556	11227760	10044130	9702958	3535016	10988160	2042511	3416307
820	TRUE	Empty	sp|P45954|ACDSB_HUMAN Short/branched chain specific acyl-CoA dehydrogenase, mitochondrial OS=Homo sapiens OX=9606 GN=ACADSB PE=1 SV=1	sp|P45954|ACDSB_HUMAN	47 kDa	0.999372	2	1		3734072	2284940	3710246	5829095	4113067	3612604	6720789	1993507	1477294	4498005	4032538	1435498	3205559	3903053	5162642	3234031	3878869	855897	672387
821	TRUE	Empty	sp|Q99959|PKP2_HUMAN Plakophilin-2 OS=Homo sapiens OX=9606 GN=PKP2 PE=1 SV=2	sp|Q99959|PKP2_HUMAN	97 kDa	0.999362	2	1		243592	519886	383318	673127	50520.1	132558	474752	271384	275478	632070	363511	84996.2	344384	223685	482087	422687	1052560	227832	172786
822	TRUE	Empty	sp|P14868|SYDC_HUMAN Aspartate--tRNA ligase, cytoplasmic OS=Homo sapiens OX=9606 GN=DARS PE=1 SV=2	sp|P14868|SYDC_HUMAN	57 kDa	0.999362	2	1		575644	398925	464813	234004	281927	106778	288805	55658.9	86729.3	180725	98064.8	129326	656921	832056	627697	309273	1152787	287997	400543
823	TRUE	Empty	sp|P53680|AP2S1_HUMAN AP-2 complex subunit sigma OS=Homo sapiens OX=9606 GN=AP2S1 PE=1 SV=2	sp|P53680|AP2S1_HUMAN	17 kDa	0.999355	2	1		46482730	49400710	48127900	24432640	14621020	9039221	25368870	13693630	10544350	22895630	16239500	31685680	79013930	90455550	76145500	52213120	107042000	29150870	26665490
824	TRUE	Empty	Group of sp|O60814|H2B1K_HUMAN Histone H2B type 1-K OS=Homo sapiens OX=9606 GN=HIST1H2BK PE=1 SV=3	sp|O60814|H2B1K_HUMAN (+8)		0.999337	2	0.5		6012058	6775364	6589492	18531390	7585969	8819726	17685110	4766429	2311343	12021390	6764586	462538	838068	935330	1325152	15005760	17497570	2939960	1988473
824.1	TRUE	Empty	sp|O60814|H2B1K_HUMAN Histone H2B type 1-K OS=Homo sapiens OX=9606 GN=HIST1H2BK PE=1 SV=3	sp|O60814|H2B1K_HUMAN	14 kDa	0.999337	2	0.5		6012058	6775364	6589492	18531390	7585969	8819726	17685110	4766429	2311343	12021390	6764586	462538	838068	935330	1325152	15005760	17497570	2939960	1988473
824.2	TRUE	Empty	sp|P57053|H2BFS_HUMAN Histone H2B type F-S OS=Homo sapiens OX=9606 GN=H2BFS PE=1 SV=2	sp|P57053|H2BFS_HUMAN	14 kDa	0.999337	2	0.5		6012058	6775364	6589492	18531390	7585969	8819726	17685110	4766429	2311343	12021390	6764586	462538	838068	935330	1325152	15005760	17497570	2939960	1988473
824.3	TRUE	Empty	sp|P58876|H2B1D_HUMAN Histone H2B type 1-D OS=Homo sapiens OX=9606 GN=HIST1H2BD PE=1 SV=2	sp|P58876|H2B1D_HUMAN	14 kDa	0.999337	2	0.5		6012058	6775364	6589492	18531390	7585969	8819726	17685110	4766429	2311343	12021390	6764586	462538	838068	935330	1325152	15005760	17497570	2939960	1988473
824.4	TRUE	Empty	sp|P62807|H2B1C_HUMAN Histone H2B type 1-C/E/F/G/I OS=Homo sapiens OX=9606 GN=HIST1H2BC PE=1 SV=4	sp|P62807|H2B1C_HUMAN	14 kDa	0.999337	2	0.5		6012058	6775364	6589492	18531390	7585969	8819726	17685110	4766429	2311343	12021390	6764586	462538	838068	935330	1325152	15005760	17497570	2939960	1988473
824.5	TRUE	Empty	sp|Q5QNW6|H2B2F_HUMAN Histone H2B type 2-F OS=Homo sapiens OX=9606 GN=HIST2H2BF PE=1 SV=3	sp|Q5QNW6|H2B2F_HUMAN	14 kDa	0.999337	2	0.5		6012058	6775364	6589492	18531390	7585969	8819726	17685110	4766429	2311343	12021390	6764586	462538	838068	935330	1325152	15005760	17497570	2939960	1988473
824.6	TRUE	Empty	sp|Q93079|H2B1H_HUMAN Histone H2B type 1-H OS=Homo sapiens OX=9606 GN=HIST1H2BH PE=1 SV=3	sp|Q93079|H2B1H_HUMAN	14 kDa	0.999337	2	0.5		6012058	6775364	6589492	18531390	7585969	8819726	17685110	4766429	2311343	12021390	6764586	462538	838068	935330	1325152	15005760	17497570	2939960	1988473
824.7	TRUE	Empty	sp|Q99877|H2B1N_HUMAN Histone H2B type 1-N OS=Homo sapiens OX=9606 GN=HIST1H2BN PE=1 SV=3	sp|Q99877|H2B1N_HUMAN	14 kDa	0.999337	2	0.5		6012058	6775364	6589492	18531390	7585969	8819726	17685110	4766429	2311343	12021390	6764586	462538	838068	935330	1325152	15005760	17497570	2939960	1988473
824.8	TRUE	Empty	sp|Q99879|H2B1M_HUMAN Histone H2B type 1-M OS=Homo sapiens OX=9606 GN=HIST1H2BM PE=1 SV=3	sp|Q99879|H2B1M_HUMAN	14 kDa	0.999337	2	0.5		6012058	6775364	6589492	18531390	7585969	8819726	17685110	4766429	2311343	12021390	6764586	462538	838068	935330	1325152	15005760	17497570	2939960	1988473
824.9	TRUE	Empty	sp|Q99880|H2B1L_HUMAN Histone H2B type 1-L OS=Homo sapiens OX=9606 GN=HIST1H2BL PE=1 SV=3	sp|Q99880|H2B1L_HUMAN	14 kDa	0.999337	2	0.5		6012058	6775364	6589492	18531390	7585969	8819726	17685110	4766429	2311343	12021390	6764586	462538	838068	935330	1325152	15005760	17497570	2939960	1988473
825	TRUE	Empty	sp|Q92747|ARC1A_HUMAN Actin-related protein 2/3 complex subunit 1A OS=Homo sapiens OX=9606 GN=ARPC1A PE=2 SV=2	sp|Q92747|ARC1A_HUMAN	42 kDa	0.999336	2	1		3214391	4237284	3159966	1542651	950467	809353	1411479	1480881	1518593	4225266	3729753	1161997	3522149	3550021	2900140	3569478	9804458	1579734	1582562
826	TRUE	Empty	sp|Q8IZ07|AN13A_HUMAN Ankyrin repeat domain-containing protein 13A OS=Homo sapiens OX=9606 GN=ANKRD13A PE=1 SV=3	sp|Q8IZ07|AN13A_HUMAN	68 kDa	0.999334	2	1		816004	873909	716423	177060	155686	185247	288020	107182	126207	336511	240412	481674	759564	1108872	909794	1091158	2953701	204566	324135
827	TRUE	Empty	sp|P00749|UROK_HUMAN Urokinase-type plasminogen activator OS=Homo sapiens OX=9606 GN=PLAU PE=1 SV=2	sp|P00749|UROK_HUMAN	49 kDa	0.999319	2	1		29370780	32091360	29302300	37101640	28268480	22189140	32760880	13287000	11896180	23381230	19637800	19179400	33344820	39560900	33590390	31050440	66048410	19249500	20631320
828	TRUE	Empty	sp|Q8IV08|PLD3_HUMAN Phospholipase D3 OS=Homo sapiens OX=9606 GN=PLD3 PE=1 SV=1	sp|Q8IV08|PLD3_HUMAN	55 kDa	0.999315	2	1		3401090	3829367	3447897	2718597	1544251	1870230	3494201	1786773	1007602	3906015	2495092	2637180	7097310	6709442	5031626	3379151	5626328	423723	783136
829	TRUE	Empty	sp|Q9NZJ7|MTCH1_HUMAN Mitochondrial carrier homolog 1 OS=Homo sapiens OX=9606 GN=MTCH1 PE=1 SV=1	sp|Q9NZJ7|MTCH1_HUMAN	42 kDa	0.999306	2	1		930446	1024191	1076526	1590193	956644	946659	2024442	187776	157442	886131	510081	175866	2079157	2325935	2618075	1055614	2724017	139948	108219
830	TRUE	Empty	sp|O00192|ARVC_HUMAN Armadillo repeat protein deleted in velo-cardio-facial syndrome OS=Homo sapiens OX=9606 GN=ARVCF PE=1 SV=1	sp|O00192|ARVC_HUMAN	105 kDa	0.999299	2	1		893092	947242	898137	153044	51861.8	29197.5	161832	35290.6	36751.6	85510.3	41179.4	537569	1644789	1957522	1588000	1176627	3082713	446179	549240
831	TRUE	Empty	sp|Q9Y5J5|PHLA3_HUMAN Pleckstrin homology-like domain family A member 3 OS=Homo sapiens OX=9606 GN=PHLDA3 PE=1 SV=1	sp|Q9Y5J5|PHLA3_HUMAN	14 kDa	0.99929	2	1		2900758	3112034	2639451	1086894	1353221	885438	1742825	775663	740403	1290280	1137819	1624273	2762270	3348313	2287332	4264789	10316320	1188480	756734
832	TRUE	Empty	sp|P27361|MK03_HUMAN Mitogen-activated protein kinase 3 OS=Homo sapiens OX=9606 GN=MAPK3 PE=1 SV=4	sp|P27361|MK03_HUMAN	43 kDa	0.999289	2	0.5		332114	635221	354371	221472	68124.8	110408	215486	43635	24583.4	239086	174433	316384	770366	950549	357675	508611	2313572	119964	89695.1
833	TRUE	Empty	sp|P08559|ODPA_HUMAN Pyruvate dehydrogenase E1 component subunit alpha, somatic form, mitochondrial OS=Homo sapiens OX=9606 GN=PDHA1 PE=1 SV=3	sp|P08559|ODPA_HUMAN	43 kDa	0.999277	2	1		7899137	6799464	8746445	21915470	12895670	10538630	18404180	2295998	2297064	7756284	6970434	2078687	10228540	10813990	11049740	6110571	13124280	1801977	1447202
834	TRUE	Empty	sp|Q969N2|PIGT_HUMAN GPI transamidase component PIG-T OS=Homo sapiens OX=9606 GN=PIGT PE=1 SV=1	sp|Q969N2|PIGT_HUMAN	66 kDa	0.999272	2	1		701193	648562	598776	692565	271695	135232	548483	402083	207180	458428	473630	350531	813955	935547	649190	1144560	2004644	545797	681674
835	TRUE	Empty	sp|P36507|MP2K2_HUMAN Dual specificity mitogen-activated protein kinase kinase 2 OS=Homo sapiens OX=9606 GN=MAP2K2 PE=1 SV=1	sp|P36507|MP2K2_HUMAN	44 kDa	0.999255	2	0.5		427840	209182	508365	155425	85926.3	46879.2	163205	55946	48148.6	218236	141874	307717	929286	1025695	983562	431260	231824	79585	46176.2
836	TRUE	Empty	sp|Q9UBQ6|EXTL2_HUMAN Exostosin-like 2 OS=Homo sapiens OX=9606 GN=EXTL2 PE=1 SV=1	sp|Q9UBQ6|EXTL2_HUMAN	37 kDa	0.999251	2	1		1379813	1219613	831454	329704	383122	313112	934392	505554	380127	722778	1052306	585227	1782580	1601881	1289080	1116375	3186308	211718	67312.5
837	TRUE	Empty	sp|P30049|ATPD_HUMAN ATP synthase subunit delta, mitochondrial OS=Homo sapiens OX=9606 GN=ATP5F1D PE=1 SV=2	sp|P30049|ATPD_HUMAN	17 kDa	0.999248	2	1		4209171	4704263	4346849	9813106	4993141	3934492	7461434	1644870	1108392	4314558	3221068	1643365	7107245	8604484	8175956	3825808	6633606	1561089	1175794
838	TRUE	Empty	sp|O00746|NDKM_HUMAN Nucleoside diphosphate kinase, mitochondrial OS=Homo sapiens OX=9606 GN=NME4 PE=1 SV=1	sp|O00746|NDKM_HUMAN	21 kDa	0.999228	2	1		1124920	1259029	1141326	2460191	1320141	978746	2105435	719877	547113	1452811	1204324	472739	1292698	1076090	1162504	559838	2001714	281161	324040
839	TRUE	Empty	sp|Q15738|NSDHL_HUMAN Sterol-4-alpha-carboxylate 3-dehydrogenase, decarboxylating OS=Homo sapiens OX=9606 GN=NSDHL PE=1 SV=2	sp|Q15738|NSDHL_HUMAN	42 kDa	0.999209	2	1		1336315	1226502	1193061	1247927	718579	607956	908240	393916	456877	586818	435145	986936	1109779	1930941	1227455	1592919	1641682	1487426	1365608
840	TRUE	Empty	sp|Q96S52|PIGS_HUMAN GPI transamidase component PIG-S OS=Homo sapiens OX=9606 GN=PIGS PE=1 SV=3	sp|Q96S52|PIGS_HUMAN	62 kDa	0.999203	2	1		5234554	5116595	4864283	5720147	4114829	2572899	4696532	2213427	2092835	3414916	3060616	2908003	6996227	6490081	5502307	5398245	12331550	2405448	2789425
841	TRUE	Empty	sp|Q9BRK5|CAB45_HUMAN 45 kDa calcium-binding protein OS=Homo sapiens OX=9606 GN=SDF4 PE=1 SV=1	sp|Q9BRK5|CAB45_HUMAN	42 kDa	0.9992	2	1		2091967	1586109	1520705	631924	162612	167852	399024	2286900	2380998	5851828	3167647	835891	509734	853620	811508	3173345	6008574	418416	354162
842	TRUE	Empty	sp|Q9UNE7|CHIP_HUMAN E3 ubiquitin-protein ligase CHIP OS=Homo sapiens OX=9606 GN=STUB1 PE=1 SV=2	sp|Q9UNE7|CHIP_HUMAN	35 kDa	0.999195	2	1		3376407	3325944	2440621	1167362	1085537	628810	1405767	481074	563958	1517879	1311392	2218660	5121142	5130056	4025022	3083143	10428080	2031527	2216420
843	TRUE	Empty	sp|Q5VT25|MRCKA_HUMAN Serine/threonine-protein kinase MRCK alpha OS=Homo sapiens OX=9606 GN=CDC42BPA PE=1 SV=1	sp|Q5VT25|MRCKA_HUMAN	197 kDa	0.999173	2	0.5		301270	292246	323815	349028	31838.2	10018.2	97670	61332.2	37973.7	168319	60772	135713	771665	821151	401190	282375	1229648	237370	187864
844	TRUE	Empty	sp|O75380|NDUS6_HUMAN NADH dehydrogenase [ubiquinone] iron-sulfur protein 6, mitochondrial OS=Homo sapiens OX=9606 GN=NDUFS6 PE=1 SV=1	sp|O75380|NDUS6_HUMAN	14 kDa	0.999172	2	1		2711535	2387163	2446725	3882746	2370137	1995141	3205773	909515	628431	1669340	1144290	1821405	4195117	3808440	4361626	2472420	4555909	1041005	834444
845	TRUE	Empty	sp|P58335|ANTR2_HUMAN Anthrax toxin receptor 2 OS=Homo sapiens OX=9606 GN=ANTXR2 PE=1 SV=5	sp|P58335|ANTR2_HUMAN	54 kDa	0.999171	2	1		2473606	2895785	2445776	3087486	1722655	2247765	2802773	1144110	828216	1424443	1174225	433655	829197	1288205	820920	4828828	5734566	7191787	6905365
846	TRUE	Empty	sp|Q14332|FZD2_HUMAN Frizzled-2 OS=Homo sapiens OX=9606 GN=FZD2 PE=1 SV=1	sp|Q14332|FZD2_HUMAN	64 kDa	0.999163	2	1		12510810	13823120	12966890	3773522	3318547	1887573	4655725	4964000	3742186	9195420	6989133	5735756	15040630	14122460	11134980	18116760	70618260	6021591	6298695
847	TRUE	Empty	sp|Q16647|PTGIS_HUMAN Prostacyclin synthase OS=Homo sapiens OX=9606 GN=PTGIS PE=1 SV=1	sp|Q16647|PTGIS_HUMAN	57 kDa	0.999153	2	1		851025	1195934	674890	5568455	5740110	3378814	5118427	1811660	1939725	2501368	1882500	397138	2228056	1968274	1804054	448390	2642905	501098	146816
848	TRUE	Empty	sp|O95487|SC24B_HUMAN Protein transport protein Sec24B OS=Homo sapiens OX=9606 GN=SEC24B PE=1 SV=2	sp|O95487|SC24B_HUMAN	137 kDa	0.999148	2	1		469936	456345	447159	637236	456502	446453	535634	114226	249638	334371	153616	435214	602736	878736	662926	446260	806162	254452	146809
849	TRUE	Empty	sp|Q5T4S7|UBR4_HUMAN E3 ubiquitin-protein ligase UBR4 OS=Homo sapiens OX=9606 GN=UBR4 PE=1 SV=1	sp|Q5T4S7|UBR4_HUMAN	574 kDa	0.999145	2	1		503858	1126840	412448	1650368	146039	974586	240874	96408.8	41590.8	203943	745379	385075	979230	3522710	207565	31165.1	2436647	213284	371214
850	TRUE	Empty	sp|O94901|SUN1_HUMAN SUN domain-containing protein 1 OS=Homo sapiens OX=9606 GN=SUN1 PE=1 SV=3	sp|O94901|SUN1_HUMAN	90 kDa	0.999138	2	1		865710	767221	674307	3068840	1601823	1161824	2855692	475064	174076	577993	670516	222237	504693	528031	239190	1063485	2350403	145879	149162
851	TRUE	Empty	sp|Q76M96|CCD80_HUMAN Coiled-coil domain-containing protein 80 OS=Homo sapiens OX=9606 GN=CCDC80 PE=1 SV=1	sp|Q76M96|CCD80_HUMAN	108 kDa	0.999123	2	1		2130470	2565385	1918943	2690556	1734795	1386999	2432317	1799440	1542063	2578555	2290798	1506685	2076511	2723146	1810811	2280288	3770002	482458	525376
852	TRUE	Empty	sp|Q9BXF6|RFIP5_HUMAN Rab11 family-interacting protein 5 OS=Homo sapiens OX=9606 GN=RAB11FIP5 PE=1 SV=1	sp|Q9BXF6|RFIP5_HUMAN	70 kDa	0.999119	2	1		1430914	2105437	1346974	1407452	927303	955442	781674	1212489	1165489	1646334	1170249	1052410	2270468	2200736	2073731	2406299	5629189	1173587	849411
853	TRUE	Empty	sp|P62341|SELT_HUMAN Thioredoxin reductase-like selenoprotein T OS=Homo sapiens OX=9606 GN=SELENOT PE=1 SV=2	sp|P62341|SELT_HUMAN	22 kDa	0.999118	2	1		2919841	3432158	2380478	3100708	1850779	1243678	2502286	831667	653166	1462887	1075286	1645633	4333059	5878088	3837461	3083766	9416765	1664345	2784226
854	TRUE	Empty	sp|Q14847|LASP1_HUMAN LIM and SH3 domain protein 1 OS=Homo sapiens OX=9606 GN=LASP1 PE=1 SV=2	sp|Q14847|LASP1_HUMAN	30 kDa	0.999117	2	1		901486	745548	947955	249843	81195.6	108734	160498	91034.3	68634.5	358489	308409	331280	1596424	1292970	1014999	936464	6231599	769807	1148035
855	TRUE	Empty	sp|O15173|PGRC2_HUMAN Membrane-associated progesterone receptor component 2 OS=Homo sapiens OX=9606 GN=PGRMC2 PE=1 SV=1	sp|O15173|PGRC2_HUMAN	24 kDa	0.999104	2	1		22988660	23135270	21539360	18337760	12044070	8232182	13818610	5003562	4653671	9702074	6851879	22844660	41005860	42923460	36936660	21087600	40887750	13547820	17098570
856	TRUE	Empty	sp|P62244|RS15A_HUMAN 40S ribosomal protein S15a OS=Homo sapiens OX=9606 GN=RPS15A PE=1 SV=2	sp|P62244|RS15A_HUMAN	15 kDa	0.999101	2	1		16519040	20974100	18844310	6906836	5126638	2884757	7669045	2907496	1977638	5500585	4538639	13719390	33789210	31677960	26309300	18447960	54558770	6959124	8456883
857	TRUE	Empty	sp|P11413|G6PD_HUMAN Glucose-6-phosphate 1-dehydrogenase OS=Homo sapiens OX=9606 GN=G6PD PE=1 SV=4	sp|P11413|G6PD_HUMAN	59 kDa	0.999064	2	1		6873965	6498574	6246039	7882555	4913301	4064266	6625628	4596280	3700949	6801533	5376159	3708804	6947916	8885382	7118998	6403220	15439900	3237463	3849547
858	TRUE	Empty	sp|Q9NX63|MIC19_HUMAN MICOS complex subunit MIC19 OS=Homo sapiens OX=9606 GN=CHCHD3 PE=1 SV=1	sp|Q9NX63|MIC19_HUMAN	26 kDa	0.999047	2	1		2322307	2543743	2747599	4824715	2576198	2203792	3540388	865979	525458	1916294	1272648	1139486	3901545	3856074	5114494	1557276	4103459	1120693	655718
859	TRUE	Empty	sp|Q13045|FLII_HUMAN Protein flightless-1 homolog OS=Homo sapiens OX=9606 GN=FLII PE=1 SV=2	sp|Q13045|FLII_HUMAN	145 kDa	0.999037	2	1		1334204	1597868	1512403	659970	678057	583390	933702	549339	536765	1195866	667555	1175250	2295589	2432632	1841685	1859080	3890337	683837	839496
860	TRUE	Empty	sp|Q15746|MYLK_HUMAN Myosin light chain kinase, smooth muscle OS=Homo sapiens OX=9606 GN=MYLK PE=1 SV=4	sp|Q15746|MYLK_HUMAN	211 kDa	0.99903	2	1		571627	601729	615577	278320	218605	110551	185343	385579	308348	664345	488776	356735	659248	783542	647427	754230	1751563	370033	383299
861	TRUE	Empty	sp|P16870|CBPE_HUMAN Carboxypeptidase E OS=Homo sapiens OX=9606 GN=CPE PE=1 SV=1	sp|P16870|CBPE_HUMAN	53 kDa	0.999014	2	1		247460	248147	232946	546192	215440	210393	446902	196228	146692	168115	134557	191812	333453	288109	237061	168808	398480	67966.7	59324.2
862	TRUE	Empty	sp|O43861|ATP9B_HUMAN Probable phospholipid-transporting ATPase IIB OS=Homo sapiens OX=9606 GN=ATP9B PE=2 SV=4	sp|O43861|ATP9B_HUMAN	129 kDa	0.999008	2	1		1867656	2199463	1987787	1247733	936496	728785	1400606	1131892	631718	1503315	1249632	1081588	2738062	2609804	2456768	1958618	4970747	853273	994872
863	TRUE	Empty	Group of sp|P62491|RB11A_HUMAN Ras-related protein Rab-11A OS=Homo sapiens OX=9606 GN=RAB11A PE=1 SV=3	sp|P62491|RB11A_HUMAN (+1)		0.998989	2	1		89127790	70637100	87005190	56083130	47992600	28183290	70338450	40939910	33719610	67970760	57618820	37103230	125307400	108107600	96641080	76092930	255994000	50257900	62298340
863.1	TRUE	Empty	sp|P62491|RB11A_HUMAN Ras-related protein Rab-11A OS=Homo sapiens OX=9606 GN=RAB11A PE=1 SV=3	sp|P62491|RB11A_HUMAN	24 kDa	0.998989	2	1		89127790	70637100	87005190	56083130	47992600	28183290	70338450	40939910	33719610	67970760	57618820	37103230	125307400	108107600	96641080	76092930	255994000	50257900	62298340
863.2	TRUE	Empty	sp|Q15907|RB11B_HUMAN Ras-related protein Rab-11B OS=Homo sapiens OX=9606 GN=RAB11B PE=1 SV=4	sp|Q15907|RB11B_HUMAN	24 kDa	0.998989	2	1		89127790	70637100	87005190	56083130	47992600	28183290	70338450	40939910	33719610	67970760	57618820	37103230	125307400	108107600	96641080	76092930	255994000	50257900	62298340
864	TRUE	Empty	sp|Q8WV24|PHLA1_HUMAN Pleckstrin homology-like domain family A member 1 OS=Homo sapiens OX=9606 GN=PHLDA1 PE=1 SV=4	sp|Q8WV24|PHLA1_HUMAN	45 kDa	0.99898	2	1		448570	677562	452453	580214	302711	293662	769186	101967	153500	326583	245672	181969	218120	937740	682231	832806	2619717	305243	203613
865	TRUE	Empty	sp|P33176|KINH_HUMAN Kinesin-1 heavy chain OS=Homo sapiens OX=9606 GN=KIF5B PE=1 SV=1	sp|P33176|KINH_HUMAN	110 kDa	0.998953	2	1		560356	451473	392748	187863	49985.8	18436.8	67861.1	56979.1	47388.4	177730	96401.1	295557	1196687	1416243	760505	375911	1541838	113079	379777
866	TRUE	Empty	sp|P62847|RS24_HUMAN 40S ribosomal protein S24 OS=Homo sapiens OX=9606 GN=RPS24 PE=1 SV=1	sp|P62847|RS24_HUMAN	15 kDa	0.998941	2	1		5189894	5384512	6461428	3080071	2009194	2212503	3506333	1468203	420865	3110641	1967688	5476769	8592881	9410688	9628627	6909453	14656780	3743785	3895745
867	TRUE	Empty	sp|P51649|SSDH_HUMAN Succinate-semialdehyde dehydrogenase, mitochondrial OS=Homo sapiens OX=9606 GN=ALDH5A1 PE=1 SV=2	sp|P51649|SSDH_HUMAN	57 kDa	0.998933	2	1		930980	1102469	827139	3911904	3103466	2542969	2815947	886818	821910	585895	1186035	308111	628335	1375479	1114665	928255	1028440	224840	300617
868	TRUE	Empty	sp|Q9NPJ3|ACO13_HUMAN Acyl-coenzyme A thioesterase 13 OS=Homo sapiens OX=9606 GN=ACOT13 PE=1 SV=1	sp|Q9NPJ3|ACO13_HUMAN	15 kDa	0.998926	2	1		5606293	5228006	5686533	12479960	8087770	6973572	11556690	2460294	1731026	5664287	4525289	1577956	5693867	5110268	8279899	4142476	7415811	1622863	1298531
869	TRUE	Empty	sp|O00462|MANBA_HUMAN Beta-mannosidase OS=Homo sapiens OX=9606 GN=MANBA PE=1 SV=3	sp|O00462|MANBA_HUMAN	101 kDa	0.998922	2	1		587875	377528	290994	241926	113621	214259	247750	300525	284100	705951	403771	122915	458252	1165985	190926	1034666	1937890	123061	86457.6
870	TRUE	Empty	sp|P15559|NQO1_HUMAN NAD(P)H dehydrogenase [quinone] 1 OS=Homo sapiens OX=9606 GN=NQO1 PE=1 SV=1	sp|P15559|NQO1_HUMAN	31 kDa	0.998905	2	1		1042915	1904410	1500748	1736215	1121678	999043	1492966	854488	750573	1469577	1833198	1044779	2147997	2144017	1328488	2612573	4246077	1625981	1313216
871	TRUE	Empty	sp|Q99569|PKP4_HUMAN Plakophilin-4 OS=Homo sapiens OX=9606 GN=PKP4 PE=1 SV=2	sp|Q99569|PKP4_HUMAN	132 kDa	0.998905	2	1		32765.2	Missing Value	71038.2	52107.1	6536.37	Missing Value	Missing Value	5071.53	Missing Value	29559.9	Missing Value	47600.7	154552	107854	Missing Value	76594.9	92935.3	7823.7	64858.2
872	TRUE	Empty	sp|P09110|THIK_HUMAN 3-ketoacyl-CoA thiolase, peroxisomal OS=Homo sapiens OX=9606 GN=ACAA1 PE=1 SV=2	sp|P09110|THIK_HUMAN	44 kDa	0.998903	2	1		1430643	1532000	1745792	1296960	1382246	920040	1812673	788850	896738	1820465	1100766	532050	2628005	3221171	1911627	1040199	1922040	869468	819784
873	TRUE	Empty	sp|P27348|1433T_HUMAN 14-3-3 protein theta OS=Homo sapiens OX=9606 GN=YWHAQ PE=1 SV=1	sp|P27348|1433T_HUMAN	28 kDa	0.998868	2	0.5		689178	827975	833863	199045	112884	118662	197984	137927	108941	446037	218494	248626	2175814	1970475	1402607	728099	3909718	851773	1143441
874	TRUE	Empty	sp|Q14108|SCRB2_HUMAN Lysosome membrane protein 2 OS=Homo sapiens OX=9606 GN=SCARB2 PE=1 SV=2	sp|Q14108|SCRB2_HUMAN	54 kDa	0.998849	2	1		60284970	66373660	62864320	59447320	35981390	23578580	55737520	27572520	19423620	43605060	28485460	45759170	82140970	92833100	77490400	71398280	113259700	61317350	59330860
875	TRUE	Empty	sp|Q96BY6|DOC10_HUMAN Dedicator of cytokinesis protein 10 OS=Homo sapiens OX=9606 GN=DOCK10 PE=1 SV=3	sp|Q96BY6|DOC10_HUMAN	250 kDa	0.998846	2	1		2473802	2892572	2879283	888303	951504	632845	1286270	336178	368170	792268	713887	1296763	2699225	3126902	2502445	4423114	14280850	1430959	882501
876	TRUE	Empty	sp|Q14563|SEM3A_HUMAN Semaphorin-3A OS=Homo sapiens OX=9606 GN=SEMA3A PE=1 SV=1	sp|Q14563|SEM3A_HUMAN	89 kDa	0.998844	2	1		311578	370942	253173	432588	211860	128748	319637	110020	90171.9	165290	124440	404721	456801	714264	520792	220802	302010	191113	205028
877	TRUE	Empty	sp|P11532|DMD_HUMAN Dystrophin OS=Homo sapiens OX=9606 GN=DMD PE=1 SV=3	sp|P11532|DMD_HUMAN	427 kDa	0.998829	2	0.5		740768	855884	1247118	647017	385831	353602	608949	497750	713922	1218698	686982	676754	1176247	1557121	1145987	1101203	2184035	777301	847450
878	TRUE	Empty	sp|Q92544|TM9S4_HUMAN Transmembrane 9 superfamily member 4 OS=Homo sapiens OX=9606 GN=TM9SF4 PE=1 SV=2	sp|Q92544|TM9S4_HUMAN	75 kDa	0.998828	2	1		9812859	5145066	9893401	1869550	2728746	1873619	4523024	6566662	5031929	13635980	9562024	2359129	6244071	5890525	6527170	12047140	15588140	5847666	4156586
879	TRUE	Empty	sp|Q13425|SNTB2_HUMAN Beta-2-syntrophin OS=Homo sapiens OX=9606 GN=SNTB2 PE=1 SV=1	sp|Q13425|SNTB2_HUMAN	58 kDa	0.998819	2	0.5		10240850	12111740	10940570	10929670	7278309	5984286	8061997	6643483	6063328	10693900	7660689	10979020	13628320	17503750	12515740	11962440	21945200	7036131	6801488
880	TRUE	Empty	sp|Q9UHL4|DPP2_HUMAN Dipeptidyl peptidase 2 OS=Homo sapiens OX=9606 GN=DPP7 PE=1 SV=3	sp|Q9UHL4|DPP2_HUMAN	54 kDa	0.998782	2	1		1446017	1502466	1599193	487346	429986	391092	655858	2173013	1595208	4027936	2078847	207622	365784	533626	405077	2595410	4783635	1545341	1459748
881	TRUE	Empty	sp|Q99714|HCD2_HUMAN 3-hydroxyacyl-CoA dehydrogenase type-2 OS=Homo sapiens OX=9606 GN=HSD17B10 PE=1 SV=3	sp|Q99714|HCD2_HUMAN	27 kDa	0.998776	2	1		6870871	8152774	8052363	17707920	10218410	9265867	13877180	4145857	3603330	8949945	7920945	2861517	7553298	6511287	9212518	7560708	10589900	3541916	2329081
882	TRUE	Empty	sp|P51572|BAP31_HUMAN B-cell receptor-associated protein 31 OS=Homo sapiens OX=9606 GN=BCAP31 PE=1 SV=3	sp|P51572|BAP31_HUMAN	28 kDa	0.998774	2	1		32435720	29625510	32375840	24106700	17968910	9907162	23375480	7922319	6413992	13014590	8807281	17192490	60810080	58951700	52119470	28704630	76243970	25608990	28787170
883	TRUE	Empty	sp|Q9ULP9|TBC24_HUMAN TBC1 domain family member 24 OS=Homo sapiens OX=9606 GN=TBC1D24 PE=1 SV=2	sp|Q9ULP9|TBC24_HUMAN	63 kDa	0.998772	2	1		106606	82646.3	103527	Missing Value	187017	159010	204538	84008	148287	76771.9	200254	539729	871003	1080324	129552	287128	77189.3	322727	619782
884	TRUE	Empty	sp|P36957|ODO2_HUMAN Dihydrolipoyllysine-residue succinyltransferase component of 2-oxoglutarate dehydrogenase complex, mitochondrial OS=Homo sapiens OX=9606 GN=DLST PE=1 SV=4	sp|P36957|ODO2_HUMAN	49 kDa	0.998757	2	1		35129810	38666690	32704100	87187930	50989240	48618270	65921260	19704490	15770310	39298120	36981220	15287890	32547060	36309910	39474260	37589910	59086680	10683870	7874026
885	TRUE	Empty	sp|P67812|SC11A_HUMAN Signal peptidase complex catalytic subunit SEC11A OS=Homo sapiens OX=9606 GN=SEC11A PE=1 SV=1	sp|P67812|SC11A_HUMAN	21 kDa	0.99875	2	1		39230400	41362630	40780550	54856280	30542750	24783120	35791950	17281210	15444830	24484960	19148850	31938950	60416970	57817110	55421780	43708210	72016800	22431960	25187060
886	TRUE	Empty	sp|Q99643|C560_HUMAN Succinate dehydrogenase cytochrome b560 subunit, mitochondrial OS=Homo sapiens OX=9606 GN=SDHC PE=1 SV=1	sp|Q99643|C560_HUMAN	19 kDa	0.998748	2	1		1079531	945426	1091918	2541797	500710	872489	2543902	209974	242940	941117	1035309	557844	1373133	996631	1493372	569387	2224568	244879	206658
887	TRUE	Empty	sp|Q14D04|MELT_HUMAN Ventricular zone-expressed PH domain-containing protein homolog 1 OS=Homo sapiens OX=9606 GN=VEPH1 PE=1 SV=1	sp|Q14D04|MELT_HUMAN	95 kDa	0.998716	2	1		275363	226954	334745	28486.6	14007.5	17573.4	73015.3	45391.7	28029.3	43019.7	50836	52934.1	206077	315386	376146	423631	1172295	545137	653901
888	TRUE	Empty	sp|P12956|XRCC6_HUMAN X-ray repair cross-complementing protein 6 OS=Homo sapiens OX=9606 GN=XRCC6 PE=1 SV=2	sp|P12956|XRCC6_HUMAN	70 kDa	0.998705	2	1		297719	299180	325417	128414	29686.9	53470.5	114644	43384.9	81129.6	180127	144894	118038	437877	509252	366527	423193	907326	297931	374036
889	TRUE	Empty	sp|P08294|SODE_HUMAN Extracellular superoxide dismutase [Cu-Zn] OS=Homo sapiens OX=9606 GN=SOD3 PE=1 SV=2	sp|P08294|SODE_HUMAN	26 kDa	0.998704	2	1		Missing Value	48593.6	36441.2	114980	35635.1	41927.8	38700.9	310720	133299	353345	120894	Missing Value	24383.2	Missing Value	93620.9	Missing Value	Missing Value	Missing Value	Missing Value
890	TRUE	Empty	sp|Q6YN16|HSDL2_HUMAN Hydroxysteroid dehydrogenase-like protein 2 OS=Homo sapiens OX=9606 GN=HSDL2 PE=1 SV=1	sp|Q6YN16|HSDL2_HUMAN	45 kDa	0.998697	2	1		9249238	10447770	10430760	7579592	4630058	3666675	6554201	2442575	2414317	6204884	4663676	5888417	19926360	18665080	18189930	9650112	20849680	5420767	5518509
891	TRUE	Empty	Group of sp|P06899|H2B1J_HUMAN Histone H2B type 1-J OS=Homo sapiens OX=9606 GN=HIST1H2BJ PE=1 SV=3	sp|P06899|H2B1J_HUMAN (+4)		0.998689	2	0.5		4785710	4577213	4088026	12862350	5266249	5414082	12013510	3611216	2025759	7420087	4664751	500419	2038355	1320365	1303754	9104651	9357790	1995397	1688208
891.1	TRUE	Empty	sp|P06899|H2B1J_HUMAN Histone H2B type 1-J OS=Homo sapiens OX=9606 GN=HIST1H2BJ PE=1 SV=3	sp|P06899|H2B1J_HUMAN	14 kDa	0.998689	2	0.5		4785710	4577213	4088026	12862350	5266249	5414082	12013510	3611216	2025759	7420087	4664751	500419	2038355	1320365	1303754	9104651	9357790	1995397	1688208
891.2	TRUE	Empty	sp|P23527|H2B1O_HUMAN Histone H2B type 1-O OS=Homo sapiens OX=9606 GN=HIST1H2BO PE=1 SV=3	sp|P23527|H2B1O_HUMAN	14 kDa	0.998689	2	0.5		4785710	4577213	4088026	12862350	5266249	5414082	12013510	3611216	2025759	7420087	4664751	500419	2038355	1320365	1303754	9104651	9357790	1995397	1688208
891.3	TRUE	Empty	sp|P33778|H2B1B_HUMAN Histone H2B type 1-B OS=Homo sapiens OX=9606 GN=HIST1H2BB PE=1 SV=2	sp|P33778|H2B1B_HUMAN	14 kDa	0.998689	2	0.5		4785710	4577213	4088026	12862350	5266249	5414082	12013510	3611216	2025759	7420087	4664751	500419	2038355	1320365	1303754	9104651	9357790	1995397	1688208
891.4	TRUE	Empty	sp|Q8N257|H2B3B_HUMAN Histone H2B type 3-B OS=Homo sapiens OX=9606 GN=HIST3H2BB PE=1 SV=3	sp|Q8N257|H2B3B_HUMAN	14 kDa	0.998689	2	0.5		4785710	4577213	4088026	12862350	5266249	5414082	12013510	3611216	2025759	7420087	4664751	500419	2038355	1320365	1303754	9104651	9357790	1995397	1688208
891.5	TRUE	Empty	sp|Q16778|H2B2E_HUMAN Histone H2B type 2-E OS=Homo sapiens OX=9606 GN=HIST2H2BE PE=1 SV=3	sp|Q16778|H2B2E_HUMAN	14 kDa	0.998689	2	0.5		4785710	4577213	4088026	12862350	5266249	5414082	12013510	3611216	2025759	7420087	4664751	500419	2038355	1320365	1303754	9104651	9357790	1995397	1688208
892	TRUE	Empty	sp|Q8WUY1|THEM6_HUMAN Protein THEM6 OS=Homo sapiens OX=9606 GN=THEM6 PE=1 SV=2	sp|Q8WUY1|THEM6_HUMAN	24 kDa	0.998684	2	1		5365138	5645065	4453160	5191484	4103707	2418844	4230915	1766737	1915943	2715509	1900844	4598354	9529962	9860271	6965744	5035013	13875470	3620780	3327197
893	TRUE	Empty	sp|Q9ULI3|HEG1_HUMAN Protein HEG homolog 1 OS=Homo sapiens OX=9606 GN=HEG1 PE=1 SV=3	sp|Q9ULI3|HEG1_HUMAN	147 kDa	0.998665	2	1		6918692	7245197	6661443	2379694	2130416	1704230	3265161	3529040	3493541	7365105	5095918	2060766	5334681	5650739	3420965	12016370	28636140	3461685	4234284
894	TRUE	Empty	sp|Q99685|MGLL_HUMAN Monoglyceride lipase OS=Homo sapiens OX=9606 GN=MGLL PE=1 SV=2	sp|Q99685|MGLL_HUMAN	33 kDa	0.998639	2	1		1429676	1541515	969494	20518.3	263543	383331	540528	11840.3	201856	615140	314961	894013	2441342	3253284	2994173	1941609	2264428	611670	588639
895	TRUE	Empty	sp|Q9HBL0|TENS1_HUMAN Tensin-1 OS=Homo sapiens OX=9606 GN=TNS1 PE=1 SV=2	sp|Q9HBL0|TENS1_HUMAN	186 kDa	0.998638	2	1		2511636	2904675	2615196	225214	217608	168976	399488	27797.3	65880	299288	184391	2808438	5479301	6361273	4818035	3369090	6246135	2226767	2562336
896	TRUE	Empty	sp|Q8WUJ3|CEMIP_HUMAN Cell migration-inducing and hyaluronan-binding protein OS=Homo sapiens OX=9606 GN=CEMIP PE=1 SV=2	sp|Q8WUJ3|CEMIP_HUMAN	153 kDa	0.998633	2	1		539005	497630	554396	80854.1	109158	56814.8	221097	75851.2	79986.3	81439.3	145690	285095	1217263	1251856	1438061	557208	784556	96485.3	111141
897	TRUE	Empty	sp|P62249|RS16_HUMAN 40S ribosomal protein S16 OS=Homo sapiens OX=9606 GN=RPS16 PE=1 SV=2	sp|P62249|RS16_HUMAN	16 kDa	0.998631	2	1		7021553	6931626	6716709	5376283	2912483	2002202	5163867	1834724	1355737	4059881	2278547	4725497	14348220	13134120	11823230	4584008	12362260	3089483	2193398
898	TRUE	Empty	sp|P05556|ITB1_HUMAN Integrin beta-1 OS=Homo sapiens OX=9606 GN=ITGB1 PE=1 SV=2	sp|P05556|ITB1_HUMAN	88 kDa	0.998611	2	1		284534500	320306400	278437600	199720900	182726200	126833000	207210600	118672800	96372260	171691900	149385300	232174800	382074900	430584100	360391200	327954000	906416600	269535200	265717000
899	TRUE	Empty	sp|Q8IWB1|IPRI_HUMAN Inositol 1,4,5-trisphosphate receptor-interacting protein OS=Homo sapiens OX=9606 GN=ITPRIP PE=1 SV=1	sp|Q8IWB1|IPRI_HUMAN	62 kDa	0.998609	2	1		516417	643364	725169	1904063	1231749	1007191	1400482	216808	193689	290742	175885	354739	630240	693358	491934	376737	535949	450276	569464
900	TRUE	Empty	sp|P46782|RS5_HUMAN 40S ribosomal protein S5 OS=Homo sapiens OX=9606 GN=RPS5 PE=1 SV=4	sp|P46782|RS5_HUMAN	23 kDa	0.998608	2	1		2879966	3903477	3945424	812833	567392	340457	1303222	251879	301313	944400	477750	2750132	7219683	7340409	7046042	3437661	13215460	1952227	1928191
901	TRUE	Empty	sp|P11182|ODB2_HUMAN Lipoamide acyltransferase component of branched-chain alpha-keto acid dehydrogenase complex, mitochondrial OS=Homo sapiens OX=9606 GN=DBT PE=1 SV=3	sp|P11182|ODB2_HUMAN	53 kDa	0.998604	2	1		267968	415269	168163	464030	158736	190391	194554	122522	42900.5	135482	137909	154790	364842	183770	363002	70595.1	350199	251328	156537
902	TRUE	Empty	sp|Q14956|GPNMB_HUMAN Transmembrane glycoprotein NMB OS=Homo sapiens OX=9606 GN=GPNMB PE=1 SV=2	sp|Q14956|GPNMB_HUMAN	64 kDa	0.998604	2	1		593272700	627318700	592280900	442807000	306157400	228821100	549248600	234814900	183620300	418908300	305359700	620438700	1517546000	1399771000	1088138000	327410000	1021076000	124566400	118340800
903	TRUE	Empty	sp|P54136|SYRC_HUMAN Arginine--tRNA ligase, cytoplasmic OS=Homo sapiens OX=9606 GN=RARS PE=1 SV=2	sp|P54136|SYRC_HUMAN	75 kDa	0.998603	2	1		204433	133606	186106	161063	13561	93285.5	300725	Missing Value	48608	150262	169309	193246	296992	347126	176914	129880	252640	126250	105288
904	TRUE	Empty	sp|Q9UQB8|BAIP2_HUMAN Brain-specific angiogenesis inhibitor 1-associated protein 2 OS=Homo sapiens OX=9606 GN=BAIAP2 PE=1 SV=1	sp|Q9UQB8|BAIP2_HUMAN	61 kDa	0.998587	2	1		1478321	1726835	1336343	367965	378999	235864	555564	338151	344456	971861	576163	535865	2092711	1597327	1363172	1895517	8849048	655794	903500
905	TRUE	Empty	sp|Q8WVC6|DCAKD_HUMAN Dephospho-CoA kinase domain-containing protein OS=Homo sapiens OX=9606 GN=DCAKD PE=1 SV=1	sp|Q8WVC6|DCAKD_HUMAN	27 kDa	0.998579	2	1		747587	309458	363928	65518.1	42581.3	8392.5	421957	154727	249000	660545	703038	300592	758214	669425	275256	429670	541603	280053	405827
906	TRUE	Empty	sp|P27487|DPP4_HUMAN Dipeptidyl peptidase 4 OS=Homo sapiens OX=9606 GN=DPP4 PE=1 SV=2	sp|P27487|DPP4_HUMAN	88 kDa	0.998578	2	1		8955086	10273790	8616868	19334480	14890500	11378240	24011920	5964142	4061763	11193700	8670936	6731179	16489390	16486930	11514550	7610605	7907216	728898	826738
907	TRUE	Empty	sp|Q9UBS4|DJB11_HUMAN DnaJ homolog subfamily B member 11 OS=Homo sapiens OX=9606 GN=DNAJB11 PE=1 SV=1	sp|Q9UBS4|DJB11_HUMAN	41 kDa	0.998578	2	1		599693	692714	641558	617077	Missing Value	114889	262968	178154	86957.6	129531	143489	162824	1344700	774126	649366	564615	2171239	523087	810243
908	TRUE	Empty	sp|P84095|RHOG_HUMAN Rho-related GTP-binding protein RhoG OS=Homo sapiens OX=9606 GN=RHOG PE=1 SV=1	sp|P84095|RHOG_HUMAN	21 kDa	0.998549	2	1		12986050	15271870	15254940	8086580	7103812	3980018	10215750	3583166	3619993	8182305	4183843	7974052	26407870	24525720	20853390	12967970	47065620	15954900	16373980
909	TRUE	Empty	sp|Q8TBA6|GOGA5_HUMAN Golgin subfamily A member 5 OS=Homo sapiens OX=9606 GN=GOLGA5 PE=1 SV=3	sp|Q8TBA6|GOGA5_HUMAN	83 kDa	0.998505	2	1		152004	56946.2	234649	67269	33714.5	12513.4	21327.4	Missing Value	38326.7	Missing Value	31981.3	193897	333302	435412	295558	159701	297443	125064	16267.2
910	TRUE	Empty	sp|O00567|NOP56_HUMAN Nucleolar protein 56 OS=Homo sapiens OX=9606 GN=NOP56 PE=1 SV=4	sp|O00567|NOP56_HUMAN	66 kDa	0.99848	2	1		743511	873015	1095693	2145647	835868	675922	1725828	547689	497457	1035153	651485	111637	357826	1132399	534352	668023	2346883	442848	435328
911	TRUE	Empty	sp|P30040|ERP29_HUMAN Endoplasmic reticulum resident protein 29 OS=Homo sapiens OX=9606 GN=ERP29 PE=1 SV=4	sp|P30040|ERP29_HUMAN	29 kDa	0.998476	2	1		22032330	23286770	21176480	39298290	21804600	16733530	32935660	10736780	10917790	22347860	17607800	11555950	23914120	21463510	22511850	20299440	46969850	11317910	14066340
912	TRUE	Empty	sp|P62851|RS25_HUMAN 40S ribosomal protein S25 OS=Homo sapiens OX=9606 GN=RPS25 PE=1 SV=1	sp|P62851|RS25_HUMAN	14 kDa	0.998413	2	1		5461415	5910011	5977037	1040887	1181096	798092	1264076	513586	439353	1286530	1006864	4678847	10278920	11366790	9350364	5876172	22118670	3342036	3254906
913	TRUE	Empty	sp|O00203|AP3B1_HUMAN AP-3 complex subunit beta-1 OS=Homo sapiens OX=9606 GN=AP3B1 PE=1 SV=3	sp|O00203|AP3B1_HUMAN	121 kDa	0.998411	2	1		503292	564727	752277	264856	366506	173318	463800	341494	156166	307756	225256	734129	1818010	1462747	1127021	570635	2057303	239192	261407
914	TRUE	Empty	sp|O43294|TGFI1_HUMAN Transforming growth factor beta-1-induced transcript 1 protein OS=Homo sapiens OX=9606 GN=TGFB1I1 PE=1 SV=2	sp|O43294|TGFI1_HUMAN	50 kDa	0.998404	2	1		601476	773101	832244	50149.8	61090.5	59375.7	165476	53580.6	48251.4	91155.1	119072	697758	1114859	1222574	1013975	923915	1974644	353705	309445
915	TRUE	Empty	sp|Q9Y5Y5|PEX16_HUMAN Peroxisomal membrane protein PEX16 OS=Homo sapiens OX=9606 GN=PEX16 PE=1 SV=2	sp|Q9Y5Y5|PEX16_HUMAN	39 kDa	0.998398	2	1		848790	1085766	893030	1970317	1133614	865634	1263871	870657	613370	1126240	980088	510231	1248112	1313053	1244410	1224180	1959373	548445	549686
916	TRUE	Empty	Group of sp|O00571|DDX3X_HUMAN ATP-dependent RNA helicase DDX3X OS=Homo sapiens OX=9606 GN=DDX3X PE=1 SV=3	sp|O00571|DDX3X_HUMAN (+1)		0.998381	2	1		1314832	1242862	1326031	259071	157835	140719	458122	288528	193796	439415	259080	883714	2583688	2906660	2219279	1024764	3416184	935890	853830
916.1	TRUE	Empty	sp|O00571|DDX3X_HUMAN ATP-dependent RNA helicase DDX3X OS=Homo sapiens OX=9606 GN=DDX3X PE=1 SV=3	sp|O00571|DDX3X_HUMAN	73 kDa	0.998381	2	1		1314832	1242862	1326031	259071	157835	140719	458122	288528	193796	439415	259080	883714	2583688	2906660	2219279	1024764	3416184	935890	853830
916.2	TRUE	Empty	sp|O15523|DDX3Y_HUMAN ATP-dependent RNA helicase DDX3Y OS=Homo sapiens OX=9606 GN=DDX3Y PE=1 SV=2	sp|O15523|DDX3Y_HUMAN	73 kDa	0.998381	2	1		1314832	1242862	1326031	259071	157835	140719	458122	288528	193796	439415	259080	883714	2583688	2906660	2219279	1024764	3416184	935890	853830
917	TRUE	Empty	sp|P13497|BMP1_HUMAN Bone morphogenetic protein 1 OS=Homo sapiens OX=9606 GN=BMP1 PE=1 SV=2	sp|P13497|BMP1_HUMAN	111 kDa	0.99837	2	1		1481335	1552581	1505582	1114737	794092	593417	1025158	808768	568275	1007197	894961	1423064	2298088	2802382	1985691	1848121	4453155	519000	572964
918	TRUE	Empty	sp|P48723|HSP13_HUMAN Heat shock 70 kDa protein 13 OS=Homo sapiens OX=9606 GN=HSPA13 PE=1 SV=1	sp|P48723|HSP13_HUMAN	52 kDa	0.99835	2	1		9979325	9251533	10586750	8057493	6982552	4519693	7780234	4248973	3884153	6361036	4016215	8356634	18955310	20466820	18059520	9725270	26167620	4270375	4540573
919	TRUE	Empty	sp|P51798|CLCN7_HUMAN H(+)/Cl(-) exchange transporter 7 OS=Homo sapiens OX=9606 GN=CLCN7 PE=1 SV=2	sp|P51798|CLCN7_HUMAN	89 kDa	0.99835	2	1		16577140	17047820	15241430	14402560	10510990	6496755	15186030	6236548	4846425	10911760	7981874	7430792	27267190	21775770	20686620	17263420	41974020	8364611	6955030
920	TRUE	Empty	sp|P30153|2AAA_HUMAN Serine/threonine-protein phosphatase 2A 65 kDa regulatory subunit A alpha isoform OS=Homo sapiens OX=9606 GN=PPP2R1A PE=1 SV=4	sp|P30153|2AAA_HUMAN	65 kDa	0.998332	2	1		7671690	8922492	8649571	2791456	1909439	1205290	4330438	1044785	1220059	5513718	2934954	3856447	16686070	14697630	10123470	7608984	36250200	2527687	4113338
921	TRUE	Empty	sp|P49189|AL9A1_HUMAN 4-trimethylaminobutyraldehyde dehydrogenase OS=Homo sapiens OX=9606 GN=ALDH9A1 PE=1 SV=3	sp|P49189|AL9A1_HUMAN	54 kDa	0.998318	2	1		1156538	1807799	1632831	2214163	1301549	1128635	1684711	556614	478258	1800247	1257125	632642	1828054	2370874	2081110	1679886	3066051	617264	625397
922	TRUE	Empty	sp|Q9NVD7|PARVA_HUMAN Alpha-parvin OS=Homo sapiens OX=9606 GN=PARVA PE=1 SV=1	sp|Q9NVD7|PARVA_HUMAN	42 kDa	0.99828	2	1		17932200	18424500	18032810	6728726	8890095	5219747	8104286	3207206	3292380	5892058	4550930	12625770	22503850	23930070	20931870	27211620	64466100	13628470	12336740
923	TRUE	Empty	sp|O43815|STRN_HUMAN Striatin OS=Homo sapiens OX=9606 GN=STRN PE=1 SV=4	sp|O43815|STRN_HUMAN	86 kDa	0.99828	2	1		970568	714705	874694	513464	426094	163082	588360	269903	217306	394106	351242	701809	1863509	2502080	1757574	880936	1603817	302697	390713
924	TRUE	Empty	sp|P20337|RAB3B_HUMAN Ras-related protein Rab-3B OS=Homo sapiens OX=9606 GN=RAB3B PE=1 SV=2	sp|P20337|RAB3B_HUMAN	25 kDa	0.998279	2	0.5		4085042	238776	4997144	715959	2867099	1072233	2870341	1416120	832119	2438360	1322186	1606669	4568683	4062646	4802317	1666666	2470583	8112762	10616420
925	TRUE	Empty	sp|P04083|ANXA1_HUMAN Annexin A1 OS=Homo sapiens OX=9606 GN=ANXA1 PE=1 SV=2	sp|P04083|ANXA1_HUMAN	39 kDa	0.998279	2	1		2345946	2620324	2517508	1358253	1067224	674174	1351786	881849	783578	1488229	1280230	2307228	3645508	4440490	3504698	1308804	2696414	3896014	4366279
926	TRUE	Empty	sp|P16278|BGAL_HUMAN Beta-galactosidase OS=Homo sapiens OX=9606 GN=GLB1 PE=1 SV=2	sp|P16278|BGAL_HUMAN	76 kDa	0.998266	2	1		46898690	51058200	47236300	31037700	21732210	20035060	41361220	48174740	43497520	96293990	78114840	9188345	17510440	13991200	13325630	66495830	191742600	16971570	15648470
927	TRUE	Empty	sp|P36578|RL4_HUMAN 60S ribosomal protein L4 OS=Homo sapiens OX=9606 GN=RPL4 PE=1 SV=5	sp|P36578|RL4_HUMAN	48 kDa	0.99822	2	1		25451370	28244010	26635990	25740520	16528380	11333180	25906470	5587606	4945286	9187265	7493370	19806370	57462770	57370920	45446330	20387310	69777390	7464687	8724280
928	TRUE	Empty	sp|Q86SR1|GLT10_HUMAN Polypeptide N-acetylgalactosaminyltransferase 10 OS=Homo sapiens OX=9606 GN=GALNT10 PE=1 SV=2	sp|Q86SR1|GLT10_HUMAN	69 kDa	0.998197	2	1		12077850	13800990	13635190	10222050	10165740	5047689	13066430	6118970	5628275	12439980	9338545	7557222	22417730	22644630	15690330	10379780	41806930	1965216	1570894
929	TRUE	Empty	sp|Q9UBP9|GULP1_HUMAN PTB domain-containing engulfment adapter protein 1 OS=Homo sapiens OX=9606 GN=GULP1 PE=1 SV=1	sp|Q9UBP9|GULP1_HUMAN	34 kDa	0.998179	2	1		2286965	2114567	2087387	795509	622227	341475	660087	533288	519174	1056857	782515	1628446	3163028	4309710	3632818	2134811	5345082	1754647	1777220
930	TRUE	Empty	sp|P28799|GRN_HUMAN Progranulin OS=Homo sapiens OX=9606 GN=GRN PE=1 SV=2	sp|P28799|GRN_HUMAN	64 kDa	0.99816	2	1		Missing Value	Missing Value	Missing Value	Missing Value	Missing Value	Missing Value	Missing Value	Missing Value	Missing Value	Missing Value	Missing Value	Missing Value	Missing Value	Missing Value	Missing Value	Missing Value	Missing Value	Missing Value	Missing Value
931	TRUE	Empty	sp|Q9Y371|SHLB1_HUMAN Endophilin-B1 OS=Homo sapiens OX=9606 GN=SH3GLB1 PE=1 SV=1	sp|Q9Y371|SHLB1_HUMAN	41 kDa	0.998132	2	1		567283	298950	543831	107980	201743	36406	242257	57923.2	18128.2	102508	52961.2	367021	2276879	2116530	1426988	301552	989933	257955	336462
932	TRUE	Empty	sp|Q99653|CHP1_HUMAN Calcineurin B homologous protein 1 OS=Homo sapiens OX=9606 GN=CHP1 PE=1 SV=3	sp|Q99653|CHP1_HUMAN	22 kDa	0.998128	2	1		7098003	7665215	7318480	7194654	4585699	3468686	4673913	2890232	2666130	3722475	3177306	5420136	9912113	10835800	9096088	9391211	16308580	5857028	7699334
933	TRUE	Empty	sp|O15254|ACOX3_HUMAN Peroxisomal acyl-coenzyme A oxidase 3 OS=Homo sapiens OX=9606 GN=ACOX3 PE=1 SV=2	sp|O15254|ACOX3_HUMAN	78 kDa	0.998097	2	1		140400	382581	Missing Value	258184	100231	34537.8	165979	71231.5	210671	149020	95419.8	119492	427018	269827	353510	188075	252778	1242301	61778.4
934	TRUE	Empty	Group of sp|P30837|AL1B1_HUMAN Aldehyde dehydrogenase X, mitochondrial OS=Homo sapiens OX=9606 GN=ALDH1B1 PE=1 SV=3	sp|P30837|AL1B1_HUMAN (+1)		0.998089	2	1		8726743	7598715	8834457	12221900	7397660	6622923	12648340	1692802	1374822	28301530	3674485	3784402	11450640	12237430	14975030	10338750	13572830	5198123	4097030
934.1	TRUE	Empty	sp|P30837|AL1B1_HUMAN Aldehyde dehydrogenase X, mitochondrial OS=Homo sapiens OX=9606 GN=ALDH1B1 PE=1 SV=3	sp|P30837|AL1B1_HUMAN	57 kDa	0.998089	2	1		8726743	7598715	8834457	12221900	7397660	6622923	12648340	1692802	1374822	28301530	3674485	3784402	11450640	12237430	14975030	10338750	13572830	5198123	4097030
934.2	TRUE	Empty	sp|P47895|AL1A3_HUMAN Aldehyde dehydrogenase family 1 member A3 OS=Homo sapiens OX=9606 GN=ALDH1A3 PE=1 SV=2	sp|P47895|AL1A3_HUMAN	56 kDa	0.998089	2	1		8726743	7598715	8834457	12221900	7397660	6622923	12648340	1692802	1374822	28301530	3674485	3784402	11450640	12237430	14975030	10338750	13572830	5198123	4097030
935	TRUE	Empty	sp|Q9Y696|CLIC4_HUMAN Chloride intracellular channel protein 4 OS=Homo sapiens OX=9606 GN=CLIC4 PE=1 SV=4	sp|Q9Y696|CLIC4_HUMAN	29 kDa	0.998083	2	1		30528870	25920270	31824380	12198000	8844153	7328805	15829930	8581369	7797354	23939710	16886290	9082785	37022900	32781720	23035480	36259640	119660700	19302820	21620900
936	TRUE	Empty	sp|P30044|PRDX5_HUMAN Peroxiredoxin-5, mitochondrial OS=Homo sapiens OX=9606 GN=PRDX5 PE=1 SV=4	sp|P30044|PRDX5_HUMAN	22 kDa	0.998057	2	1		25711740	28484800	25999680	62730760	44470430	37456220	46124210	15258260	11137570	23459610	22655820	11517700	30347670	32820570	34840530	21645290	32262360	8479039	6596326
937	TRUE	Empty	sp|Q9NZV1|CRIM1_HUMAN Cysteine-rich motor neuron 1 protein OS=Homo sapiens OX=9606 GN=CRIM1 PE=1 SV=1	sp|Q9NZV1|CRIM1_HUMAN	114 kDa	0.998055	2	1		8308530	8776025	7851675	2835117	2346417	1542616	3113726	2942801	2579459	5074618	3881186	9203288	19147400	20523690	15293300	7127641	18134010	1858662	1774823
938	TRUE	Empty	sp|Q6PCB7|S27A1_HUMAN Long-chain fatty acid transport protein 1 OS=Homo sapiens OX=9606 GN=SLC27A1 PE=1 SV=1	sp|Q6PCB7|S27A1_HUMAN	71 kDa	0.998046	2	1		11971320	12706190	12201400	10129260	9452586	5126244	9443706	5991406	4576992	7886849	6389637	5815083	18729690	19858700	15836610	13843360	32708300	5080036	5921450
939	TRUE	Empty	sp|Q9P0V9|SEP10_HUMAN Septin-10 OS=Homo sapiens OX=9606 GN=SEPT10 PE=1 SV=2	sp|Q9P0V9|SEP10_HUMAN	53 kDa	0.998041	2	1		2112822	1663530	2160704	1314210	1326621	475107	1127503	865584	401781	1249225	967962	1213312	2830196	4764268	2231988	2959905	8803656	1408641	1673450
940	TRUE	Empty	sp|Q16181|SEPT7_HUMAN Septin-7 OS=Homo sapiens OX=9606 GN=SEPT7 PE=1 SV=2	sp|Q16181|SEPT7_HUMAN	51 kDa	0.998026	2	1		14551830	16488430	15318930	6237288	4342293	3551877	5086678	4035217	3504836	7590810	5888979	6743214	12232420	13637320	11509730	22471350	59206240	9577543	12388170
941	TRUE	Empty	sp|Q9NX62|IMPA3_HUMAN Inositol monophosphatase 3 OS=Homo sapiens OX=9606 GN=IMPAD1 PE=1 SV=1	sp|Q9NX62|IMPA3_HUMAN	39 kDa	0.998005	2	0.5		567766	693973	493935	415266	314784	213873	283182	863283	839118	875692	747072	336359	365328	677732	539573	1285376	1994967	362374	289522
942	TRUE	Empty	sp|Q9ULF5|S39AA_HUMAN Zinc transporter ZIP10 OS=Homo sapiens OX=9606 GN=SLC39A10 PE=1 SV=2	sp|Q9ULF5|S39AA_HUMAN	94 kDa	0.997986	2	1		7206251	7805500	8051294	5130862	4875903	2730398	5663391	3117136	2528151	4855213	3897383	5740702	12336780	11942390	9572738	7241459	17107900	5162330	4465680
943	TRUE	Empty	sp|P62195|PRS8_HUMAN 26S proteasome regulatory subunit 8 OS=Homo sapiens OX=9606 GN=PSMC5 PE=1 SV=1	sp|P62195|PRS8_HUMAN	46 kDa	0.997951	2	1		497430	616590	384745	366054	114680	137680	328993	146531	163101	389797	244738	374367	565621	653342	414328	707488	1018477	302836	616154
944	TRUE	Empty	sp|Q86SF2|GALT7_HUMAN N-acetylgalactosaminyltransferase 7 OS=Homo sapiens OX=9606 GN=GALNT7 PE=1 SV=1	sp|Q86SF2|GALT7_HUMAN	75 kDa	0.997936	2	1		6557339	5640592	5965937	3532889	3383729	1609784	4545237	3554920	3684739	9864115	7486273	2055075	8125732	7596163	5001453	6026399	23414730	703632	636195
945	TRUE	Empty	sp|O60499|STX10_HUMAN Syntaxin-10 OS=Homo sapiens OX=9606 GN=STX10 PE=1 SV=1	sp|O60499|STX10_HUMAN	28 kDa	0.997935	2	1		2044104	2060429	1850874	1987002	952418	560407	1635344	374782	459630	1220378	560776	896174	3683157	2448627	2354621	2138722	5051819	1898393	1749451
946	TRUE	Empty	sp|Q02252|MMSA_HUMAN Methylmalonate-semialdehyde dehydrogenase [acylating], mitochondrial OS=Homo sapiens OX=9606 GN=ALDH6A1 PE=1 SV=2	sp|Q02252|MMSA_HUMAN	58 kDa	0.997929	2	1		2815672	3358475	2884409	7578918	4372179	4256682	7086580	1316227	1270800	3340503	3262523	1543003	3483724	3946433	4503856	2552105	3520328	608136	1145722
947	TRUE	Empty	sp|Q9NRA2|S17A5_HUMAN Sialin OS=Homo sapiens OX=9606 GN=SLC17A5 PE=1 SV=2	sp|Q9NRA2|S17A5_HUMAN	55 kDa	0.997873	2	1		35686430	36782960	34938980	32415500	24764760	17336910	38266400	18522080	15441510	33220870	20600650	30529140	67299670	64250370	51779180	28943130	83750230	13759520	13121740
948	TRUE	Empty	sp|P00338|LDHA_HUMAN L-lactate dehydrogenase A chain OS=Homo sapiens OX=9606 GN=LDHA PE=1 SV=2	sp|P00338|LDHA_HUMAN	37 kDa	0.997805	2	1		180209800	182830100	173304400	142936100	102797400	75158320	150061900	101732700	79705240	167743800	123656100	154857400	328963000	330612000	241777700	153067200	360738000	77976880	88861630
949	TRUE	Empty	sp|Q9NWR8|MCUB_HUMAN Calcium uniporter regulatory subunit MCUb, mitochondrial OS=Homo sapiens OX=9606 GN=MCUB PE=1 SV=2	sp|Q9NWR8|MCUB_HUMAN	39 kDa	0.997804	2	1		956251	1042989	966404	1396469	616936	470092	1008257	286297	278873	630509	589481	385433	646585	1400314	819990	1331109	2342095	355542	180396
950	TRUE	Empty	sp|Q9HAV7|GRPE1_HUMAN GrpE protein homolog 1, mitochondrial OS=Homo sapiens OX=9606 GN=GRPEL1 PE=1 SV=2	sp|Q9HAV7|GRPE1_HUMAN	24 kDa	0.997792	2	1		2358588	2982722	3780809	5825480	3033404	2714996	4384962	914367	812132	2343888	1784156	948075	4335700	5836838	4637354	3023638	6336353	1574489	1617942
951	TRUE	Empty	sp|Q9Y625|GPC6_HUMAN Glypican-6 OS=Homo sapiens OX=9606 GN=GPC6 PE=1 SV=1	sp|Q9Y625|GPC6_HUMAN	63 kDa	0.997772	2	1		5771917	6373711	5358397	6841716	4274465	2729996	5254645	1034453	1006980	3052790	1984368	4549876	10235820	10759890	7631231	4960987	18564060	1585822	2491430
952	TRUE	Empty	sp|P60981|DEST_HUMAN Destrin OS=Homo sapiens OX=9606 GN=DSTN PE=1 SV=3	sp|P60981|DEST_HUMAN	19 kDa	0.997742	2	1		2627544	2480365	1928437	1728832	747798	59840.9	765984	601516	350281	1563888	613488	753223	3772851	5833398	3451787	2521268	14048570	2019540	2333809
953	TRUE	Empty	Group of sp|P05388|RLA0_HUMAN 60S acidic ribosomal protein P0 OS=Homo sapiens OX=9606 GN=RPLP0 PE=1 SV=1	sp|P05388|RLA0_HUMAN (+1)		0.997701	2	1		18766250	22082970	18603190	9483398	5910901	6340354	9353157	4351543	4712358	7524931	5921073	14584940	29075310	30591080	29301440	19265450	45767560	8784760	9387252
953.1	TRUE	Empty	sp|P05388|RLA0_HUMAN 60S acidic ribosomal protein P0 OS=Homo sapiens OX=9606 GN=RPLP0 PE=1 SV=1	sp|P05388|RLA0_HUMAN	34 kDa	0.997701	2	1		18766250	22082970	18603190	9483398	5910901	6340354	9353157	4351543	4712358	7524931	5921073	14584940	29075310	30591080	29301440	19265450	45767560	8784760	9387252
953.2	TRUE	Empty	sp|Q8NHW5|RLA0L_HUMAN 60S acidic ribosomal protein P0-like OS=Homo sapiens OX=9606 GN=RPLP0P6 PE=5 SV=1	sp|Q8NHW5|RLA0L_HUMAN	34 kDa	0.997701	2	1		18766250	22082970	18603190	9483398	5910901	6340354	9353157	4351543	4712358	7524931	5921073	14584940	29075310	30591080	29301440	19265450	45767560	8784760	9387252
954	TRUE	Empty	sp|Q13336|UT1_HUMAN Urea transporter 1 OS=Homo sapiens OX=9606 GN=SLC14A1 PE=1 SV=2	sp|Q13336|UT1_HUMAN	43 kDa	0.997632	2	1		89763980	87686180	90717030	4703209	5257155	4240621	5506864	14395270	11283290	24615530	18297950	61574590	124505900	133894100	106188000	123775900	259125600	59000980	62125330
955	TRUE	Empty	sp|Q5JSL3|DOC11_HUMAN Dedicator of cytokinesis protein 11 OS=Homo sapiens OX=9606 GN=DOCK11 PE=1 SV=2	sp|Q5JSL3|DOC11_HUMAN	238 kDa	0.99755	2	1		809116	1031243	721838	297659	71525.2	225010	348986	83531.6	88202	104034	145403	216532	779938	639101	363833	2014847	4947921	426078	502195
956	TRUE	Empty	sp|Q14195|DPYL3_HUMAN Dihydropyrimidinase-related protein 3 OS=Homo sapiens OX=9606 GN=DPYSL3 PE=1 SV=1	sp|Q14195|DPYL3_HUMAN	62 kDa	0.99754	2	0.5		6539975	7216156	7029714	2099032	1247788	1199141	2236794	2922397	2005511	4962294	3661702	3766056	7314857	6769831	5013389	11179810	27633100	4046149	5016060
957	TRUE	Empty	sp|Q8NE86|MCU_HUMAN Calcium uniporter protein, mitochondrial OS=Homo sapiens OX=9606 GN=MCU PE=1 SV=1	sp|Q8NE86|MCU_HUMAN	40 kDa	0.997528	2	1		680381	497534	470716	1948254	596097	1004167	1336132	378843	234408	1080901	705199	161721	363541	903762	1466354	1241426	995440	161274	169130
958	TRUE	Empty	sp|Q9NYZ1|TV23B_HUMAN Golgi apparatus membrane protein TVP23 homolog B OS=Homo sapiens OX=9606 GN=TVP23B PE=1 SV=2	sp|Q9NYZ1|TV23B_HUMAN	24 kDa	0.997505	2	1		829999	848189	622986	1112561	513894	462163	857485	125836	54994.3	339762	421861	224146	1330027	1548285	1330455	351956	3119040	291546	280686
959	TRUE	Empty	sp|Q9UH62|ARMX3_HUMAN Armadillo repeat-containing X-linked protein 3 OS=Homo sapiens OX=9606 GN=ARMCX3 PE=1 SV=1	sp|Q9UH62|ARMX3_HUMAN	43 kDa	0.99749	2	1		619424	975894	820143	2051431	1033325	963360	1305235	817438	4211547	544687	583216	5930031	1062742	1450477	1059263	7033427	1593769	216529	133833
960	TRUE	Empty	sp|O75367|H2AY_HUMAN Core histone macro-H2A.1 OS=Homo sapiens OX=9606 GN=H2AFY PE=1 SV=4	sp|O75367|H2AY_HUMAN	40 kDa	0.997474	2	1		11108920	10901200	11034820	28045090	15935300	9698772	29040410	8829201	4138798	22674480	14859790	439444	1163371	641699	1217840	16530560	23738120	2549825	1384896
961	TRUE	Empty	sp|P15848|ARSB_HUMAN Arylsulfatase B OS=Homo sapiens OX=9606 GN=ARSB PE=1 SV=1	sp|P15848|ARSB_HUMAN	60 kDa	0.997469	2	1		1329955	1445496	1701624	692211	128719	254508	597206	758791	591734	1928178	894438	120879	215730	810644	338943	2938765	8217624	532287	315627
962	TRUE	Empty	sp|O75063|XYLK_HUMAN Glycosaminoglycan xylosylkinase OS=Homo sapiens OX=9606 GN=FAM20B PE=1 SV=1	sp|O75063|XYLK_HUMAN	46 kDa	0.997455	2	1		63978.6	109912	136237	159475	113643	43353.3	121599	1515069	29084.1	90767.7	Missing Value	44687.1	285197	286815	260096	Missing Value	203661	Missing Value	82752
963	TRUE	Empty	sp|Q14BN4|SLMAP_HUMAN Sarcolemmal membrane-associated protein OS=Homo sapiens OX=9606 GN=SLMAP PE=1 SV=1	sp|Q14BN4|SLMAP_HUMAN	95 kDa	0.997428	2	1		321499	516309	674140	338292	278354	88847.9	207235	228613	161650	324504	267776	309523	930201	1016368	674562	782582	1168725	552037	480023
964	TRUE	Empty	sp|Q14393|GAS6_HUMAN Growth arrest-specific protein 6 OS=Homo sapiens OX=9606 GN=GAS6 PE=1 SV=3	sp|Q14393|GAS6_HUMAN	75 kDa	0.997408	2	1		7962984	7951486	7178391	3487543	2676137	1595780	2729307	2255604	1991070	3392695	2573662	8085462	14769360	19021840	13174170	8442392	19269420	6691131	6716650
965	TRUE	Empty	sp|P60228|EIF3E_HUMAN Eukaryotic translation initiation factor 3 subunit E OS=Homo sapiens OX=9606 GN=EIF3E PE=1 SV=1	sp|P60228|EIF3E_HUMAN	52 kDa	0.997404	2	1		2659435	2870782	3186840	1672372	1001025	1089067	1920878	881714	1047785	2177001	1542190	2083300	3498158	2941987	2848577	3778390	11052530	960993	1448728
966	TRUE	Empty	Group of sp|P08134|RHOC_HUMAN Rho-related GTP-binding protein RhoC OS=Homo sapiens OX=9606 GN=RHOC PE=1 SV=1	sp|P08134|RHOC_HUMAN (+1)		0.997391	2	0.5		39663110	43429990	37179610	21429440	17048650	11101750	25541310	10627720	8185692	24060580	14623710	26022240	60506320	62487970	50531510	41634370	109010600	39630640	55358470
966.1	TRUE	Empty	sp|P08134|RHOC_HUMAN Rho-related GTP-binding protein RhoC OS=Homo sapiens OX=9606 GN=RHOC PE=1 SV=1	sp|P08134|RHOC_HUMAN	22 kDa	0.997391	2	0.5		39663110	43429990	37179610	21429440	17048650	11101750	25541310	10627720	8185692	24060580	14623710	26022240	60506320	62487970	50531510	41634370	109010600	39630640	55358470
966.2	TRUE	Empty	sp|P61586|RHOA_HUMAN Transforming protein RhoA OS=Homo sapiens OX=9606 GN=RHOA PE=1 SV=1	sp|P61586|RHOA_HUMAN	22 kDa	0.997391	2	0.5		39663110	43429990	37179610	21429440	17048650	11101750	25541310	10627720	8185692	24060580	14623710	26022240	60506320	62487970	50531510	41634370	109010600	39630640	55358470
967	TRUE	Empty	sp|P30038|AL4A1_HUMAN Delta-1-pyrroline-5-carboxylate dehydrogenase, mitochondrial OS=Homo sapiens OX=9606 GN=ALDH4A1 PE=1 SV=3	sp|P30038|AL4A1_HUMAN	62 kDa	0.997385	2	1		1487445	1887082	2236208	2234156	1355939	1233658	2158733	706123	654297	1603625	1352824	754926	1287698	1319920	1652894	2528162	4142758	652367	495912
968	TRUE	Empty	sp|P09525|ANXA4_HUMAN Annexin A4 OS=Homo sapiens OX=9606 GN=ANXA4 PE=1 SV=4	sp|P09525|ANXA4_HUMAN	36 kDa	0.99736	2	1		7167948	7857056	7781626	3040199	3187669	2011887	4113225	2083419	1535476	3995486	2853908	6522456	13728540	15016540	12239600	8635897	16724930	4525016	4504420
969	TRUE	Empty	sp|Q9Y6N5|SQOR_HUMAN Sulfide:quinone oxidoreductase, mitochondrial OS=Homo sapiens OX=9606 GN=SQOR PE=1 SV=1	sp|Q9Y6N5|SQOR_HUMAN	50 kDa	0.997322	2	1		4721209	5342600	4469211	8461295	5069411	4844323	9705803	1556015	1400980	5484730	5546853	1207062	5194517	5540913	7069995	4739881	9503109	704420	462832
970	TRUE	Empty	sp|Q9BRJ2|RM45_HUMAN 39S ribosomal protein L45, mitochondrial OS=Homo sapiens OX=9606 GN=MRPL45 PE=1 SV=2	sp|Q9BRJ2|RM45_HUMAN	35 kDa	0.997257	2	1		1260300	628476	1276241	2298386	1430353	1214271	2430331	440040	396720	1478023	913456	163507	1576242	1629090	1505144	857784	1691368	267889	85895.9
971	TRUE	Empty	sp|Q8NDZ4|DIK2A_HUMAN Divergent protein kinase domain 2A OS=Homo sapiens OX=9606 GN=DIPK2A PE=1 SV=1	sp|Q8NDZ4|DIK2A_HUMAN	49 kDa	0.997251	2	1		905941	972287	896889	302763	303956	66637.2	247426	580144	433124	780986	566000	705208	1560628	1466182	1204924	1083997	2031224	286306	176028
972	TRUE	Empty	sp|Q8NC44|RETR2_HUMAN Reticulophagy regulator 2 OS=Homo sapiens OX=9606 GN=RETREG2 PE=1 SV=3	sp|Q8NC44|RETR2_HUMAN	58 kDa	0.997248	2	1		4285259	4803498	4357648	2727958	2042836	1269866	2689321	1705973	1682358	2483277	2167673	3207210	5470495	5697069	4731821	6758661	15828980	1780254	2223186
973	TRUE	Empty	sp|O15533|TPSN_HUMAN Tapasin OS=Homo sapiens OX=9606 GN=TAPBP PE=1 SV=1	sp|O15533|TPSN_HUMAN	48 kDa	0.997205	2	1		23603990	14909260	24617070	25988010	25063440	17738000	34658460	9761579	9727972	19061770	14650460	11296640	18516380	18233960	18929710	17659810	41377210	9201358	10996040
974	TRUE	Empty	sp|P11279|LAMP1_HUMAN Lysosome-associated membrane glycoprotein 1 OS=Homo sapiens OX=9606 GN=LAMP1 PE=1 SV=3	sp|P11279|LAMP1_HUMAN	45 kDa	0.997188	2	1		63905210	67188630	63922610	46539310	30904160	21721830	69396820	21691850	23553300	43092370	45235060	43620190	85339190	82942840	62180810	51164430	183991700	17618110	13816760
975	TRUE	Empty	sp|Q8N697|S15A4_HUMAN Solute carrier family 15 member 4 OS=Homo sapiens OX=9606 GN=SLC15A4 PE=1 SV=1	sp|Q8N697|S15A4_HUMAN	62 kDa	0.997169	2	1		897024	1220421	1059729	433362	547057	245029	1070769	439070	235466	507928	377661	311772	1689265	1451989	811845	758472	4326584	220573	253664
976	TRUE	Empty	sp|P46977|STT3A_HUMAN Dolichyl-diphosphooligosaccharide--protein glycosyltransferase subunit STT3A OS=Homo sapiens OX=9606 GN=STT3A PE=1 SV=2	sp|P46977|STT3A_HUMAN	81 kDa	0.997139	2	1		30664650	31234920	28207470	54886460	23799290	26620270	41125750	15186790	13055080	22469830	19123240	13622290	23277650	27205760	32766030	41942010	70622680	16240950	20385680
977	TRUE	Empty	sp|O43175|SERA_HUMAN D-3-phosphoglycerate dehydrogenase OS=Homo sapiens OX=9606 GN=PHGDH PE=1 SV=4	sp|O43175|SERA_HUMAN	57 kDa	0.997116	2	1		9136596	9404490	10638360	11219670	8789458	7855564	11056380	2670223	2147308	5738263	3808921	7894941	15976780	16849920	14815500	7629212	15300820	5170874	7083982
978	TRUE	Empty	sp|Q99571|P2RX4_HUMAN P2X purinoceptor 4 OS=Homo sapiens OX=9606 GN=P2RX4 PE=1 SV=2	sp|Q99571|P2RX4_HUMAN	43 kDa	0.997111	2	1		747610	880456	871985	808954	563172	511463	1554690	256665	212229	612524	381324	527467	1605198	1510990	1075909	386394	452096	76297.6	124031
979	TRUE	Empty	sp|O75381|PEX14_HUMAN Peroxisomal membrane protein PEX14 OS=Homo sapiens OX=9606 GN=PEX14 PE=1 SV=1	sp|O75381|PEX14_HUMAN	41 kDa	0.997097	2	1		2907014	3458578	2954518	4993749	3369852	2237349	3797221	2187815	1856439	3449362	2203860	2401255	3589600	4559878	5344343	2408088	3729823	2137122	2526525
980	TRUE	Empty	sp|Q10472|GALT1_HUMAN Polypeptide N-acetylgalactosaminyltransferase 1 OS=Homo sapiens OX=9606 GN=GALNT1 PE=1 SV=1	sp|Q10472|GALT1_HUMAN	64 kDa	0.997065	2	1		8784605	7208238	9402157	1415744	1050956	892478	2085616	5367365	5393192	12816390	7992266	2627538	4917510	4934439	3496784	12947690	31362060	2587370	2248219
981	TRUE	Empty	sp|P09669|COX6C_HUMAN Cytochrome c oxidase subunit 6C OS=Homo sapiens OX=9606 GN=COX6C PE=1 SV=2	sp|P09669|COX6C_HUMAN	9 kDa	0.997039	2	1		47497530	41390570	48034770	91115720	57265820	59308390	83440370	24904340	18253470	50579240	39973780	23856870	57716700	61856750	67987250	41653350	53625760	12703920	10345740
982	TRUE	Empty	sp|Q9NRX2|RM17_HUMAN 39S ribosomal protein L17, mitochondrial OS=Homo sapiens OX=9606 GN=MRPL17 PE=1 SV=1	sp|Q9NRX2|RM17_HUMAN	20 kDa	0.99703	2	1		7692963	8483835	7297578	16174610	11064880	10287140	13487810	4921437	3727845	9045376	8411156	2587944	6380628	8255770	7800865	8526408	11865170	1751388	1033746
983	TRUE	Empty	sp|P60842|IF4A1_HUMAN Eukaryotic initiation factor 4A-I OS=Homo sapiens OX=9606 GN=EIF4A1 PE=1 SV=1	sp|P60842|IF4A1_HUMAN	46 kDa	0.996975	2	1		9345520	9954462	8790201	1925236	1798370	1097497	2467313	2052062	1111972	4153014	2547144	5141876	16521610	17423240	11324620	10383070	21786460	4239769	4727345
984	TRUE	Empty	sp|Q10469|MGAT2_HUMAN Alpha-1,6-mannosyl-glycoprotein 2-beta-N-acetylglucosaminyltransferase OS=Homo sapiens OX=9606 GN=MGAT2 PE=1 SV=1	sp|Q10469|MGAT2_HUMAN	52 kDa	0.9969	2	1		492348	806544	514726	142255	189636	83454.8	193860	374713	310287	632008	549495	381073	1290407	805719	666367	774287	3297977	278266	201575
985	TRUE	Empty	sp|P61088|UBE2N_HUMAN Ubiquitin-conjugating enzyme E2 N OS=Homo sapiens OX=9606 GN=UBE2N PE=1 SV=1	sp|P61088|UBE2N_HUMAN	17 kDa	0.996899	2	1		1228033	1232704	1026622	744695	671525	508640	762231	361401	344838	944993	657839	1116858	1903195	2185918	1253853	1176013	3190222	639362	959490
986	TRUE	Empty	sp|Q9NUP9|LIN7C_HUMAN Protein lin-7 homolog C OS=Homo sapiens OX=9606 GN=LIN7C PE=1 SV=1	sp|Q9NUP9|LIN7C_HUMAN	22 kDa	0.996877	2	1		3851475	4456799	4976710	4656814	2598795	1438644	3335350	1235504	801012	2044982	1197832	2798453	9862686	9201914	7699401	2681237	7370703	3931672	4969050
987	TRUE	Empty	sp|P06733|ENOA_HUMAN Alpha-enolase OS=Homo sapiens OX=9606 GN=ENO1 PE=1 SV=2	sp|P06733|ENOA_HUMAN	47 kDa	0.996862	2	1		41476460	41388610	43011210	23033730	17424230	12513650	27491020	14482860	11092910	32184170	23812990	28711250	83180780	77920910	65380290	31410380	105510000	28408370	34278540
988	TRUE	Empty	sp|Q9NW15|ANO10_HUMAN Anoctamin-10 OS=Homo sapiens OX=9606 GN=ANO10 PE=1 SV=2	sp|Q9NW15|ANO10_HUMAN	76 kDa	0.996856	2	1		701426	942174	789440	1116654	838316	478239	1286219	180019	346417	836264	628567	278816	909910	583552	725304	717530	2768856	100897	268270
989	TRUE	Empty	sp|Q04446|GLGB_HUMAN 1,4-alpha-glucan-branching enzyme OS=Homo sapiens OX=9606 GN=GBE1 PE=1 SV=3	sp|Q04446|GLGB_HUMAN	80 kDa	0.996845	2	1		198138	265153	188637	159106	110298	84413.4	114550	81738.6	141502	81763	54747.1	342430	296819	571964	392375	130692	177815	102544	124708
990	TRUE	Empty	sp|Q96HR9|REEP6_HUMAN Receptor expression-enhancing protein 6 OS=Homo sapiens OX=9606 GN=REEP6 PE=1 SV=2	sp|Q96HR9|REEP6_HUMAN	23 kDa	0.996844	2	1		1474967	1516272	1795732	679933	748039	237746	718769	336130	321762	463362	312098	1015214	3500948	3680926	1766807	1505488	4991814	541398	607995
991	TRUE	Empty	sp|P43304|GPDM_HUMAN Glycerol-3-phosphate dehydrogenase, mitochondrial OS=Homo sapiens OX=9606 GN=GPD2 PE=1 SV=3	sp|P43304|GPDM_HUMAN	81 kDa	0.996839	2	1		7245293	4209975	9397998	13240010	12271220	13538000	21258510	4776241	3493211	11791060	9465506	3084785	6062968	5801385	9557227	3818749	9806192	3071962	2391216
992	TRUE	Empty	sp|Q96CC6|RHDF1_HUMAN Inactive rhomboid protein 1 OS=Homo sapiens OX=9606 GN=RHBDF1 PE=1 SV=2	sp|Q96CC6|RHDF1_HUMAN	97 kDa	0.9968	2	1		627577	335583	405716	726966	223008	442355	534496	127879	58709.6	117262	395560	947524	1360338	2048940	677040	470142	1791999	526256	1439416
993	TRUE	Empty	sp|Q92791|SC65_HUMAN Endoplasmic reticulum protein SC65 OS=Homo sapiens OX=9606 GN=P3H4 PE=1 SV=1	sp|Q92791|SC65_HUMAN	50 kDa	0.996792	2	1		18493810	19873660	18433890	27535490	19167570	11034200	21723930	11419110	8801191	19476280	13969480	9705749	30819180	28724650	24764080	15845950	45482470	5485790	7236984
994	TRUE	Empty	sp|P49207|RL34_HUMAN 60S ribosomal protein L34 OS=Homo sapiens OX=9606 GN=RPL34 PE=1 SV=3	sp|P49207|RL34_HUMAN	13 kDa	0.996768	2	1		17582380	17202510	17473410	11816600	7574259	5947023	9472576	4102572	3086787	5762913	5134666	14152110	33153380	36054670	29513700	16754870	44884240	8079498	7126944
995	TRUE	Empty	sp|P51790|CLCN3_HUMAN H(+)/Cl(-) exchange transporter 3 OS=Homo sapiens OX=9606 GN=CLCN3 PE=1 SV=2	sp|P51790|CLCN3_HUMAN	91 kDa	0.99665	2	1		Missing Value	Missing Value	Missing Value	Missing Value	Missing Value	Missing Value	Missing Value	Missing Value	Missing Value	Missing Value	Missing Value	Missing Value	Missing Value	Missing Value	Missing Value	Missing Value	Missing Value	Missing Value	Missing Value
996	TRUE	Empty	sp|Q92499|DDX1_HUMAN ATP-dependent RNA helicase DDX1 OS=Homo sapiens OX=9606 GN=DDX1 PE=1 SV=2	sp|Q92499|DDX1_HUMAN	82 kDa	0.996613	2	1		586195	811094	599036	313964	136614	299119	340799	143370	135262	517508	211905	545866	843270	928368	286894	839726	1303378	81678.4	154967
997	TRUE	Empty	sp|Q9NZ56|FMN2_HUMAN Formin-2 OS=Homo sapiens OX=9606 GN=FMN2 PE=1 SV=4	sp|Q9NZ56|FMN2_HUMAN	180 kDa	0.996603	2	1		587120	682322	419421	609656	324222	781764	335999	508424	376681	1043008	353124	513238	1017184	843324	578095	608480	1062227	507050	555986
998	TRUE	Empty	Group of sp|P14678|RSMB_HUMAN Small nuclear ribonucleoprotein-associated proteins B and B' OS=Homo sapiens OX=9606 GN=SNRPB PE=1 SV=2	sp|P14678|RSMB_HUMAN (+1)		0.996574	2	1		1585803	1926109	1698376	2398797	1492507	1227192	1819121	1263355	1044541	2134718	1746779	773918	1128649	1310809	1377841	2246139	3752917	1186545	1032999
998.1	TRUE	Empty	sp|P14678|RSMB_HUMAN Small nuclear ribonucleoprotein-associated proteins B and B' OS=Homo sapiens OX=9606 GN=SNRPB PE=1 SV=2	sp|P14678|RSMB_HUMAN	25 kDa	0.996574	2	1		1585803	1926109	1698376	2398797	1492507	1227192	1819121	1263355	1044541	2134718	1746779	773918	1128649	1310809	1377841	2246139	3752917	1186545	1032999
998.2	TRUE	Empty	sp|P63162|RSMN_HUMAN Small nuclear ribonucleoprotein-associated protein N OS=Homo sapiens OX=9606 GN=SNRPN PE=1 SV=1	sp|P63162|RSMN_HUMAN	25 kDa	0.996574	2	1		1585803	1926109	1698376	2398797	1492507	1227192	1819121	1263355	1044541	2134718	1746779	773918	1128649	1310809	1377841	2246139	3752917	1186545	1032999
999	TRUE	Empty	sp|O43390|HNRPR_HUMAN Heterogeneous nuclear ribonucleoprotein R OS=Homo sapiens OX=9606 GN=HNRNPR PE=1 SV=1	sp|O43390|HNRPR_HUMAN	71 kDa	0.996467	2	1		5293989	5828046	4557650	1768497	947090	709731	1184634	1079983	925245	2296472	1491270	2889759	7981593	7357854	6732258	6363334	20332030	2595000	3658262
1000	TRUE	Empty	sp|Q9HCP0|KC1G1_HUMAN Casein kinase I isoform gamma-1 OS=Homo sapiens OX=9606 GN=CSNK1G1 PE=1 SV=1	sp|Q9HCP0|KC1G1_HUMAN	49 kDa	0.996414	2	0.5		4369103	4220550	4438647	2354900	2190952	1203020	2906912	1231940	1321179	2917902	2064594	2306929	4695707	5000344	4478239	4376857	13787650	2995985	3024176
1001	TRUE	Empty	sp|Q9UM54|MYO6_HUMAN Unconventional myosin-VI OS=Homo sapiens OX=9606 GN=MYO6 PE=1 SV=4	sp|Q9UM54|MYO6_HUMAN	150 kDa	0.996402	2	1		438018	551514	621140	846521	706532	340054	794860	358002	413564	663627	597793	799446	1605248	1724260	1407392	482602	1749720	243978	251860
1002	TRUE	Empty	sp|O95298|NDUC2_HUMAN NADH dehydrogenase [ubiquinone] 1 subunit C2 OS=Homo sapiens OX=9606 GN=NDUFC2 PE=1 SV=1	sp|O95298|NDUC2_HUMAN	14 kDa	0.996402	2	1		1639460	2208705	2434334	6108733	3895479	3063827	3611612	1283637	870234	2983314	1903323	1444789	4162002	3119458	4594125	3391722	8081228	2028752	1810451
1003	TRUE	Empty	sp|Q15005|SPCS2_HUMAN Signal peptidase complex subunit 2 OS=Homo sapiens OX=9606 GN=SPCS2 PE=1 SV=3	sp|Q15005|SPCS2_HUMAN	25 kDa	0.996389	2	1		29256590	29525630	26714810	34069690	16093350	14012120	26727340	17714940	8945976	16057940	13548710	16109510	39200730	42125730	40505760	32764190	75672690	13069460	23692030
1004	TRUE	Empty	sp|Q13200|PSMD2_HUMAN 26S proteasome non-ATPase regulatory subunit 2 OS=Homo sapiens OX=9606 GN=PSMD2 PE=1 SV=3	sp|Q13200|PSMD2_HUMAN	100 kDa	0.996345	2	1		89518.9	92030.2	89445.7	125489	19344.7	37698.5	98771.6	42148.7	6055.75	71160.7	83253.9	65747.1	61970.3	51311.2	71555.4	92656.4	319559	47791.7	58999.2
1005	TRUE	Empty	sp|Q96GQ5|RUS1_HUMAN RUS1 family protein C16orf58 OS=Homo sapiens OX=9606 GN=C16orf58 PE=1 SV=2	sp|Q96GQ5|RUS1_HUMAN	51 kDa	0.996304	2	1		1129841	1112523	1236910	2127053	993183	1021656	2049336	680818	552710	836079	817833	820960	1322867	1297777	1332494	1400345	3063114	311881	368630
1006	TRUE	Empty	sp|P28827|PTPRM_HUMAN Receptor-type tyrosine-protein phosphatase mu OS=Homo sapiens OX=9606 GN=PTPRM PE=1 SV=2	sp|P28827|PTPRM_HUMAN	164 kDa	0.99628	2	0.5		223984	284434	320774	90799.8	39401.2	40161.6	162693	64433.8	Missing Value	108882	75966	56500.3	402840	206194	326524	448447	2391097	114208	103568
1007	TRUE	Empty	sp|Q02750|MP2K1_HUMAN Dual specificity mitogen-activated protein kinase kinase 1 OS=Homo sapiens OX=9606 GN=MAP2K1 PE=1 SV=2	sp|Q02750|MP2K1_HUMAN	43 kDa	0.996268	2	0.5		Missing Value	Missing Value	Missing Value	Missing Value	Missing Value	Missing Value	Missing Value	Missing Value	Missing Value	Missing Value	Missing Value	Missing Value	Missing Value	Missing Value	Missing Value	Missing Value	Missing Value	Missing Value	Missing Value
1008	TRUE	Empty	sp|Q07157|ZO1_HUMAN Tight junction protein ZO-1 OS=Homo sapiens OX=9606 GN=TJP1 PE=1 SV=3	sp|Q07157|ZO1_HUMAN	195 kDa	0.996246	2	1		3952639	3771861	4194970	2631704	2028209	1848253	3154375	1832570	1246836	3561038	2885897	2199574	4721328	5091629	4760639	5151244	13937230	2073651	2044802
1009	TRUE	Empty	sp|P82930|RT34_HUMAN 28S ribosomal protein S34, mitochondrial OS=Homo sapiens OX=9606 GN=MRPS34 PE=1 SV=2	sp|P82930|RT34_HUMAN	26 kDa	0.996208	2	1		12481990	13568520	13022950	29952580	21566030	20174700	27345260	10558360	7247242	19861100	17608130	3631342	8264930	9889328	10685050	13803490	21873880	2458922	1609704
1010	TRUE	Empty	sp|O60476|MA1A2_HUMAN Mannosyl-oligosaccharide 1,2-alpha-mannosidase IB OS=Homo sapiens OX=9606 GN=MAN1A2 PE=1 SV=1	sp|O60476|MA1A2_HUMAN	73 kDa	0.996191	2	1		1482118	986855	1675587	248509	163736	169653	371940	799802	918812	2804620	1615813	262258	917170	896375	962355	1475077	3619190	489916	419417
1011	TRUE	Empty	sp|Q8TDM6|DLG5_HUMAN Disks large homolog 5 OS=Homo sapiens OX=9606 GN=DLG5 PE=1 SV=4	sp|Q8TDM6|DLG5_HUMAN	214 kDa	0.996099	2	1		419037	476078	818093	256117	185668	80672.6	214362	221927	157084	511874	297804	375481	1262882	871454	644868	822731	2398546	303278	196381
1012	TRUE	Empty	sp|P63096|GNAI1_HUMAN Guanine nucleotide-binding protein G(i) subunit alpha-1 OS=Homo sapiens OX=9606 GN=GNAI1 PE=1 SV=2	sp|P63096|GNAI1_HUMAN	40 kDa	0.99596	2	0.5		1287493	974201	1449500	690176	364838	300901	800349	289426	219286	558372	352457	1355871	1930426	2296721	2317605	1403537	8539965	2349005	1880521
1013	TRUE	Empty	sp|P98155|VLDLR_HUMAN Very low-density lipoprotein receptor OS=Homo sapiens OX=9606 GN=VLDLR PE=1 SV=1	sp|P98155|VLDLR_HUMAN	96 kDa	0.995944	2	1		4259754	4269896	4156978	2767287	2005348	1439470	3098819	1804682	1816498	3166315	2225934	3016118	7139671	6015009	4570795	5603155	11135210	2121444	2332649
1014	TRUE	Empty	sp|P63244|RACK1_HUMAN Receptor of activated protein C kinase 1 OS=Homo sapiens OX=9606 GN=RACK1 PE=1 SV=3	sp|P63244|RACK1_HUMAN	35 kDa	0.99577	2	1		4937214	4724315	4215035	7067814	3453307	3559041	4056059	763005	961583	1126805	2738495	2009536	4831368	5364796	5023053	5307584	7298283	1714728	1999406
1015	TRUE	Empty	sp|Q7Z7H5|TMED4_HUMAN Transmembrane emp24 domain-containing protein 4 OS=Homo sapiens OX=9606 GN=TMED4 PE=1 SV=1	sp|Q7Z7H5|TMED4_HUMAN	26 kDa	0.995758	2	1		11698440	11111130	14305570	8919505	7349498	5291490	11179120	9081210	9203217	21135350	13893790	4174363	9542642	9794549	8854675	15621790	32305390	7343352	8743632
1016	TRUE	Empty	sp|P21796|VDAC1_HUMAN Voltage-dependent anion-selective channel protein 1 OS=Homo sapiens OX=9606 GN=VDAC1 PE=1 SV=2	sp|P21796|VDAC1_HUMAN	31 kDa	0.995744	2	1		85272220	94510400	82167130	173400700	115056500	96731210	150192100	49049460	43458230	91481700	77326540	46686040	91856110	94365440	86766220	87790900	167419600	26245360	23319040
1017	TRUE	Empty	sp|Q9Y6W5|WASF2_HUMAN Wiskott-Aldrich syndrome protein family member 2 OS=Homo sapiens OX=9606 GN=WASF2 PE=1 SV=3	sp|Q9Y6W5|WASF2_HUMAN	54 kDa	0.995738	2	1		3060472	3039131	3023970	1597313	990956	703320	1562495	967648	603684	1674713	1340409	2027746	5070023	4884256	3417523	3092249	10540330	2844202	2586430
1018	TRUE	Empty	sp|Q04656|ATP7A_HUMAN Copper-transporting ATPase 1 OS=Homo sapiens OX=9606 GN=ATP7A PE=1 SV=4	sp|Q04656|ATP7A_HUMAN	163 kDa	0.995728	2	1		1695202	815894	1429274	1079032	494146	104013	385736	208292	309433	647364	234590	338083	1429573	3507974	772686	1183348	1458350	1067271	199031
1019	TRUE	Empty	sp|P51809|VAMP7_HUMAN Vesicle-associated membrane protein 7 OS=Homo sapiens OX=9606 GN=VAMP7 PE=1 SV=3	sp|P51809|VAMP7_HUMAN	25 kDa	0.995703	2	1		5625976	6362230	4034473	4951187	3562012	866156	3015585	1689827	1361186	2662243	1549861	2522082	5346626	6622937	5009488	7099087	17585120	6926817	6531306
1020	TRUE	Empty	sp|Q13393|PLD1_HUMAN Phospholipase D1 OS=Homo sapiens OX=9606 GN=PLD1 PE=1 SV=1	sp|Q13393|PLD1_HUMAN	124 kDa	0.995634	2	1		518247	497233	482020	650520	432618	380086	722977	343044	269815	691667	418295	202142	476143	720587	629680	713953	1733624	237225	235586
1021	TRUE	Empty	sp|Q9Y5X1|SNX9_HUMAN Sorting nexin-9 OS=Homo sapiens OX=9606 GN=SNX9 PE=1 SV=1	sp|Q9Y5X1|SNX9_HUMAN	67 kDa	0.995608	2	1		1116667	852017	1106749	307549	83276.5	118350	232584	652607	625218	230539	746140	426302	2694559	1482206	1609441	1086697	2124810	928177	983528
1022	TRUE	Empty	sp|Q16850|CP51A_HUMAN Lanosterol 14-alpha demethylase OS=Homo sapiens OX=9606 GN=CYP51A1 PE=1 SV=3	sp|Q16850|CP51A_HUMAN	57 kDa	0.995605	2	1		2070312	1751496	1716159	1204032	990133	586566	1131838	761086	532628	1387913	817931	1002033	3190744	2865598	2346695	1725090	6072495	1416444	1400514
1023	TRUE	Empty	sp|Q9P227|RHG23_HUMAN Rho GTPase-activating protein 23 OS=Homo sapiens OX=9606 GN=ARHGAP23 PE=1 SV=2	sp|Q9P227|RHG23_HUMAN	162 kDa	0.995568	2	1		5900144	6236637	5191581	4701201	2656995	1508308	4094400	1346202	676905	3247078	844335	3925595	7262081	8389160	5433829	8289349	17796700	4845807	4520090
1024	TRUE	Empty	sp|Q12931|TRAP1_HUMAN Heat shock protein 75 kDa, mitochondrial OS=Homo sapiens OX=9606 GN=TRAP1 PE=1 SV=3	sp|Q12931|TRAP1_HUMAN	80 kDa	0.995471	2	1		4994259	4541461	4956865	11748990	6659067	5703371	9026883	2298046	1409408	4688345	4472962	1503035	4816945	5225160	5048348	3924948	8359314	1850752	1287106
1025	TRUE	Empty	sp|P17174|AATC_HUMAN Aspartate aminotransferase, cytoplasmic OS=Homo sapiens OX=9606 GN=GOT1 PE=1 SV=3	sp|P17174|AATC_HUMAN	46 kDa	0.995427	2	1		467372	579222	746863	324078	266930	211206	276915	157648	163696	412846	294144	405663	1330948	1000530	564009	487952	2555848	204904	193951
1026	TRUE	Empty	sp|P08754|GNAI3_HUMAN Guanine nucleotide-binding protein G(k) subunit alpha OS=Homo sapiens OX=9606 GN=GNAI3 PE=1 SV=3	sp|P08754|GNAI3_HUMAN	41 kDa	0.995345	2	0.5		15419250	14685520	13435590	6972937	4836081	2400620	5501014	2330248	1833222	3980236	3072117	7073629	23973590	24923840	18713450	14175580	47987330	16813490	20649590
1027	TRUE	Empty	sp|P11586|C1TC_HUMAN C-1-tetrahydrofolate synthase, cytoplasmic OS=Homo sapiens OX=9606 GN=MTHFD1 PE=1 SV=3	sp|P11586|C1TC_HUMAN	102 kDa	0.995334	2	1		2795594	2676022	2499724	1205658	822980	615168	1356720	1095475	674914	1973357	1363389	2528670	5085801	5011353	4687907	1533848	7535514	1244377	2633091
1028	TRUE	Empty	sp|Q8IWB9|TEX2_HUMAN Testis-expressed protein 2 OS=Homo sapiens OX=9606 GN=TEX2 PE=1 SV=2	sp|Q8IWB9|TEX2_HUMAN	125 kDa	0.995323	2	1		936965	1548196	1442769	1386817	524751	687723	746984	477709	1212201	718042	426765	2213706	3347883	4284064	2263986	2217615	6025103	834875	960978
1029	TRUE	Empty	sp|P53992|SC24C_HUMAN Protein transport protein Sec24C OS=Homo sapiens OX=9606 GN=SEC24C PE=1 SV=3	sp|P53992|SC24C_HUMAN	118 kDa	0.9952	2	1		1446641	1355788	1389401	777432	603857	191037	650416	282788	258085	841046	407902	1322840	2762288	3212447	2299510	1208220	3726396	542641	627631
1030	TRUE	Empty	sp|P35606|COPB2_HUMAN Coatomer subunit beta' OS=Homo sapiens OX=9606 GN=COPB2 PE=1 SV=2	sp|P35606|COPB2_HUMAN	102 kDa	0.995177	2	1		2328153	2425937	2011828	1307410	700745	732245	1495292	954222	816491	1736192	1339122	2019139	4073410	3817814	3642535	1069133	4929977	1545593	1469200
1031	TRUE	Empty	sp|O76031|CLPX_HUMAN ATP-dependent Clp protease ATP-binding subunit clpX-like, mitochondrial OS=Homo sapiens OX=9606 GN=CLPX PE=1 SV=2	sp|O76031|CLPX_HUMAN	69 kDa	0.99517	2	1		2997699	5847839	5243125	10851350	3827308	3150962	6766993	1863709	897940	2257542	2812243	1245058	3079898	6256128	6965446	5161775	5665157	2516561	5985666
1032	TRUE	Empty	sp|P61587|RND3_HUMAN Rho-related GTP-binding protein RhoE OS=Homo sapiens OX=9606 GN=RND3 PE=1 SV=1	sp|P61587|RND3_HUMAN	27 kDa	0.995101	2	1		549463	286454	516255	158927	43479	99591	254899	196296	236166	261259	333647	398677	388935	531454	634055	489881	1693762	153336	134993
1033	TRUE	Empty	sp|O15498|YKT6_HUMAN Synaptobrevin homolog YKT6 OS=Homo sapiens OX=9606 GN=YKT6 PE=1 SV=1	sp|O15498|YKT6_HUMAN	22 kDa	0.994705	2	1		2418501	2525878	2292426	1531640	1229167	778834	1447207	754153	498110	1156434	739143	2246677	5732369	5058596	3909813	2656543	5664001	1332971	1123677
1034	TRUE	Empty	sp|O43617|TPPC3_HUMAN Trafficking protein particle complex subunit 3 OS=Homo sapiens OX=9606 GN=TRAPPC3 PE=1 SV=1	sp|O43617|TPPC3_HUMAN	20 kDa	0.994658	2	1		1636460	1895808	2022687	1113002	810850	571017	996294	598109	449659	1242375	890519	1156404	2976872	2572552	2211345	1819140	5531157	1112129	1116978
1035	TRUE	Empty	sp|Q9UBC2|EP15R_HUMAN Epidermal growth factor receptor substrate 15-like 1 OS=Homo sapiens OX=9606 GN=EPS15L1 PE=1 SV=1	sp|Q9UBC2|EP15R_HUMAN	94 kDa	0.994528	2	1		2202909	2708740	1674989	1554232	1161608	891457	1566047	813456	663179	694766	1058137	1498123	4135214	4121566	2782368	2716520	4636361	1955526	2463759
1036	TRUE	Empty	sp|Q9NSU2|TREX1_HUMAN Three-prime repair exonuclease 1 OS=Homo sapiens OX=9606 GN=TREX1 PE=1 SV=2	sp|Q9NSU2|TREX1_HUMAN	33 kDa	0.994415	2	1		Missing Value	Missing Value	Missing Value	Missing Value	Missing Value	Missing Value	Missing Value	Missing Value	Missing Value	Missing Value	Missing Value	Missing Value	Missing Value	Missing Value	Missing Value	Missing Value	Missing Value	Missing Value	Missing Value
1037	TRUE	Empty	sp|O15228|GNPAT_HUMAN Dihydroxyacetone phosphate acyltransferase OS=Homo sapiens OX=9606 GN=GNPAT PE=1 SV=1	sp|O15228|GNPAT_HUMAN	77 kDa	0.994317	2	1		1418146	2127630	1885938	2411978	2043332	1306857	2179230	1109577	1035573	2059714	1924386	769031	3375966	4072377	3689309	2124444	3027924	688629	1132704
1038	TRUE	Empty	sp|Q9NXH8|TOR4A_HUMAN Torsin-4A OS=Homo sapiens OX=9606 GN=TOR4A PE=1 SV=2	sp|Q9NXH8|TOR4A_HUMAN	47 kDa	0.994133	2	1		9574010	10078760	9928952	10285700	9505488	6075229	7676939	6877045	6035822	9461807	7381109	6091814	11856720	13753420	11292330	14381510	23048580	4859698	5339950
1039	TRUE	Empty	sp|O75578|ITA10_HUMAN Integrin alpha-10 OS=Homo sapiens OX=9606 GN=ITGA10 PE=2 SV=2	sp|O75578|ITA10_HUMAN	128 kDa	0.99404	2	0.5		79572.7	97089	46699.2	150917	25327.3	33371.1	54603.4	38568.8	55712.6	68695.3	135438	18384.2	14188.9	77644.6	45321.9	231645	246579	1844.5	122795
1040	TRUE	Empty	sp|P78371|TCPB_HUMAN T-complex protein 1 subunit beta OS=Homo sapiens OX=9606 GN=CCT2 PE=1 SV=4	sp|P78371|TCPB_HUMAN	57 kDa	0.993864	2	1		2816847	2836658	2879542	1374179	865575	865663	1508433	1256008	958160	2440125	1676262	1790202	3542690	3417620	3500552	3957242	9212629	2203504	2558965
1041	TRUE	Empty	sp|P27105|STOM_HUMAN Erythrocyte band 7 integral membrane protein OS=Homo sapiens OX=9606 GN=STOM PE=1 SV=3	sp|P27105|STOM_HUMAN	32 kDa	0.993583	2	0.5		22136600	25823410	23614560	19089540	14168500	11820790	25507460	10702380	7988625	18672500	13778510	4832477	13955190	13705510	10645260	34165250	132212700	15346990	13900050
1042	TRUE	Empty	sp|Q8TAV4|STML3_HUMAN Stomatin-like protein 3 OS=Homo sapiens OX=9606 GN=STOML3 PE=2 SV=1	sp|Q8TAV4|STML3_HUMAN	32 kDa	0.993583	2	0.5		22136600	25823410	23614560	19089540	14168500	11820790	25507460	10702380	7988625	18672500	13778510	4832477	13955190	13705510	10645260	34165250	132212700	15346990	13900050
1043	TRUE	Empty	sp|O00258|WRB_HUMAN Tail-anchored protein insertion receptor WRB OS=Homo sapiens OX=9606 GN=WRB PE=1 SV=2	sp|O00258|WRB_HUMAN	20 kDa	0.993435	2	1		6831815	7782241	7835442	7240982	5380422	3435830	6209437	2828851	2760235	4987114	4179862	5113034	10071420	10928560	9390066	9059768	19538330	3468114	3865914
1044	TRUE	Empty	sp|Q96RW7|HMCN1_HUMAN Hemicentin-1 OS=Homo sapiens OX=9606 GN=HMCN1 PE=1 SV=2	sp|Q96RW7|HMCN1_HUMAN	613 kDa	0.993398	2	1		419423	243820	364415	519761	142203	277857	529658	116092	101550	459832	107307	302376	799582	621866	394912	468514	1206314	159763	148826
1045	TRUE	Empty	sp|Q9H6A9|PCX3_HUMAN Pecanex-like protein 3 OS=Homo sapiens OX=9606 GN=PCNX3 PE=1 SV=2	sp|Q9H6A9|PCX3_HUMAN	222 kDa	0.993278	2	1		734709	829174	626321	380057	228282	174608	503918	293872	278174	571147	558923	226199	631735	562202	515186	1229797	3548026	307322	367314
1046	TRUE	Empty	sp|P15170|ERF3A_HUMAN Eukaryotic peptide chain release factor GTP-binding subunit ERF3A OS=Homo sapiens OX=9606 GN=GSPT1 PE=1 SV=1	sp|P15170|ERF3A_HUMAN	56 kDa	0.99323	2	1		Missing Value	Missing Value	Missing Value	Missing Value	Missing Value	Missing Value	Missing Value	Missing Value	Missing Value	Missing Value	Missing Value	Missing Value	Missing Value	Missing Value	Missing Value	Missing Value	Missing Value	Missing Value	Missing Value
1047	TRUE	Empty	DECOY_sp|P49411|EFTU_HUMAN	DECOY_sp|P49411|EFTU_HUMAN		0.993138	2	1		Missing Value	Missing Value	Missing Value	Missing Value	Missing Value	Missing Value	Missing Value	Missing Value	Missing Value	Missing Value	Missing Value	Missing Value	Missing Value	Missing Value	Missing Value	Missing Value	Missing Value	Missing Value	Missing Value
1048	TRUE	Empty	sp|O75083|WDR1_HUMAN WD repeat-containing protein 1 OS=Homo sapiens OX=9606 GN=WDR1 PE=1 SV=4	sp|O75083|WDR1_HUMAN	66 kDa	0.992935	2	1		1504572	3719795	4600824	751269	1851512	1488164	815381	1348528	523887	4265651	3208249	1433582	1713960	856374	2215418	4008867	9772539	1458597	2076682
1049	TRUE	Empty	sp|Q9UGP8|SEC63_HUMAN Translocation protein SEC63 homolog OS=Homo sapiens OX=9606 GN=SEC63 PE=1 SV=2	sp|Q9UGP8|SEC63_HUMAN	88 kDa	0.992925	2	1		327029	298094	291514	631159	320397	229662	444613	177091	103220	243998	207055	72591	929085	615313	858462	212596	351327	137805	159340
1050	TRUE	Empty	sp|Q15286|RAB35_HUMAN Ras-related protein Rab-35 OS=Homo sapiens OX=9606 GN=RAB35 PE=1 SV=1	sp|Q15286|RAB35_HUMAN	23 kDa	0.992848	2	1		2442232	2171863	2319952	1696974	783327	850958	1399518	583785	407221	1120435	503956	1713187	4392865	4796394	3528118	1925790	8915011	2761533	2803309
1051	TRUE	Empty	sp|Q14185|DOCK1_HUMAN Dedicator of cytokinesis protein 1 OS=Homo sapiens OX=9606 GN=DOCK1 PE=1 SV=2	sp|Q14185|DOCK1_HUMAN	215 kDa	0.992777	2	1		113111	132225	162563	57574.9	48435.4	50049.6	43627	130711	74654.2	195358	104620	59751.7	299433	161797	271486	313213	426242	125343	88907.4
1052	TRUE	Empty	sp|Q8IY95|TM192_HUMAN Transmembrane protein 192 OS=Homo sapiens OX=9606 GN=TMEM192 PE=1 SV=1	sp|Q8IY95|TM192_HUMAN	31 kDa	0.992734	2	1		9558465	10732060	9535562	8779051	5236785	4561510	11530510	4287151	3174171	7911237	6006470	5668729	11601460	11980550	10029390	10178580	27121930	3812875	3239941
1053	TRUE	Empty	sp|Q9UBQ7|GRHPR_HUMAN Glyoxylate reductase/hydroxypyruvate reductase OS=Homo sapiens OX=9606 GN=GRHPR PE=1 SV=1	sp|Q9UBQ7|GRHPR_HUMAN	36 kDa	0.992684	2	1		1286208	1580663	1368174	1965620	1126619	844615	1885348	714588	509208	1525474	897976	540704	1639200	1692157	1842834	1276778	2873699	1007078	993470
1054	TRUE	Empty	sp|O15554|KCNN4_HUMAN Intermediate conductance calcium-activated potassium channel protein 4 OS=Homo sapiens OX=9606 GN=KCNN4 PE=1 SV=1	sp|O15554|KCNN4_HUMAN	48 kDa	0.992671	2	1		7044239	7972598	6539609	7410496	6754470	3317042	6978666	5716072	4536866	7481795	5937654	2618179	5420672	6219207	4459893	8265692	17958540	5361004	5880147
1055	TRUE	Empty	DECOY_sp|Q9H4M9|EHD1_HUMAN	DECOY_sp|Q9H4M9|EHD1_HUMAN		0.992577	2	1		Missing Value	Missing Value	Missing Value	Missing Value	Missing Value	Missing Value	Missing Value	Missing Value	Missing Value	Missing Value	Missing Value	Missing Value	Missing Value	Missing Value	Missing Value	Missing Value	Missing Value	Missing Value	Missing Value
1056	TRUE	Empty	sp|P07384|CAN1_HUMAN Calpain-1 catalytic subunit OS=Homo sapiens OX=9606 GN=CAPN1 PE=1 SV=1	sp|P07384|CAN1_HUMAN	82 kDa	0.992505	2	1		695754	799716	583986	370343	394710	144380	550868	165770	241019	554000	472393	430682	1332803	1061187	1093364	571182	1561486	417131	372570
1057	TRUE	Empty	sp|O75131|CPNE3_HUMAN Copine-3 OS=Homo sapiens OX=9606 GN=CPNE3 PE=1 SV=1	sp|O75131|CPNE3_HUMAN	60 kDa	0.992445	2	1		607654	514334	969911	249399	135183	137191	672144	182923	115476	743073	367766	137089	945459	796987	512300	287262	3199876	113310	203281
1058	TRUE	Empty	sp|O15020|SPTN2_HUMAN Spectrin beta chain, non-erythrocytic 2 OS=Homo sapiens OX=9606 GN=SPTBN2 PE=1 SV=3	sp|O15020|SPTN2_HUMAN	271 kDa	0.992137	2	0.5		126702	157272	182576	199662	12612.9	33874.9	116524	77539	51221.9	138927	117268	160432	175997	256833	248168	301376	518086	104419	180569
1059	TRUE	Empty	sp|Q9BZG1|RAB34_HUMAN Ras-related protein Rab-34 OS=Homo sapiens OX=9606 GN=RAB34 PE=1 SV=1	sp|Q9BZG1|RAB34_HUMAN	29 kDa	0.992056	2	1		944941	983455	1025756	650778	383256	243679	406021	225056	257632	550417	426282	819876	1026368	1141909	951840	838527	2251200	697029	994372
1060	TRUE	Empty	sp|Q68CZ2|TENS3_HUMAN Tensin-3 OS=Homo sapiens OX=9606 GN=TNS3 PE=1 SV=2	sp|Q68CZ2|TENS3_HUMAN	155 kDa	0.992021	2	1		4885747	6097141	5289683	3335775	2685509	1590492	2616483	2690854	2201811	4730387	3443421	3456702	6163472	7214873	6296745	6293787	11012990	1713275	1847682
1061	TRUE	Empty	sp|P55060|XPO2_HUMAN Exportin-2 OS=Homo sapiens OX=9606 GN=CSE1L PE=1 SV=3	sp|P55060|XPO2_HUMAN	110 kDa	0.991824	2	1		800416	759591	753352	721416	530226	297167	453354	341314	231439	537800	131195	733419	1195225	1349935	1076068	864070	2041814	572018	615107
1062	TRUE	Empty	sp|O75970|MPDZ_HUMAN Multiple PDZ domain protein OS=Homo sapiens OX=9606 GN=MPDZ PE=1 SV=2	sp|O75970|MPDZ_HUMAN	222 kDa	0.991814	2	1		871526	1885624	1236257	780627	758428	886587	1131371	302524	202018	831747	517591	1553147	2236144	1858253	1260474	711475	3387558	344017	624935
1063	TRUE	Empty	sp|P12109|CO6A1_HUMAN Collagen alpha-1(VI) chain OS=Homo sapiens OX=9606 GN=COL6A1 PE=1 SV=3	sp|P12109|CO6A1_HUMAN	109 kDa	0.991591	2	1		100914	357853	441618	272071	55394.8	32537.8	49575.7	9806.48	58883.6	19851.6	17551.1	136142	203656	60711.5	131639	395008	604580	132643	190377
1064	TRUE	Empty	sp|P13861|KAP2_HUMAN cAMP-dependent protein kinase type II-alpha regulatory subunit OS=Homo sapiens OX=9606 GN=PRKAR2A PE=1 SV=2	sp|P13861|KAP2_HUMAN	46 kDa	0.991334	2	1		769088	744970	905226	578212	173228	392965	512803	196544	59746.3	327648	154978	241628	1808385	1313949	1096045	741819	3306417	741463	857827
1065	TRUE	Empty	sp|Q9P265|DIP2B_HUMAN Disco-interacting protein 2 homolog B OS=Homo sapiens OX=9606 GN=DIP2B PE=1 SV=3	sp|Q9P265|DIP2B_HUMAN	171 kDa	0.991326	2	0.5		Missing Value	Missing Value	Missing Value	Missing Value	Missing Value	Missing Value	Missing Value	Missing Value	Missing Value	Missing Value	Missing Value	Missing Value	Missing Value	Missing Value	Missing Value	Missing Value	Missing Value	Missing Value	Missing Value
1066	TRUE	Empty	sp|Q9NQH7|XPP3_HUMAN Xaa-Pro aminopeptidase 3 OS=Homo sapiens OX=9606 GN=XPNPEP3 PE=1 SV=1	sp|Q9NQH7|XPP3_HUMAN	57 kDa	0.991152	2	1		759156	747884	941787	1909057	1132727	1145333	1529251	187217	373973	971218	656901	255167	311408	799922	905519	870420	1041033	267669	114900
1067	TRUE	Empty	DECOY_sp|P35579|MYH9_HUMAN	DECOY_sp|P35579|MYH9_HUMAN		0.991143	2	1		Missing Value	Missing Value	Missing Value	Missing Value	Missing Value	Missing Value	Missing Value	Missing Value	Missing Value	Missing Value	Missing Value	Missing Value	Missing Value	Missing Value	Missing Value	Missing Value	Missing Value	Missing Value	Missing Value
1068	TRUE	Empty	DECOY_sp|Q9BZF1|OSBL8_HUMAN	DECOY_sp|Q9BZF1|OSBL8_HUMAN		0.991142	2	1		Missing Value	Missing Value	Missing Value	Missing Value	Missing Value	Missing Value	Missing Value	Missing Value	Missing Value	Missing Value	Missing Value	Missing Value	Missing Value	Missing Value	Missing Value	Missing Value	Missing Value	Missing Value	Missing Value
1069	TRUE	Empty	sp|P11177|ODPB_HUMAN Pyruvate dehydrogenase E1 component subunit beta, mitochondrial OS=Homo sapiens OX=9606 GN=PDHB PE=1 SV=3	sp|P11177|ODPB_HUMAN	39 kDa	0.991127	2	1		14990890	16039440	15269190	39048700	23211090	22717440	27864160	8790500	7035497	18426780	16644930	6776383	13428620	14686450	16821600	14859480	17883530	5536716	3685552
1070	TRUE	Empty	sp|Q9H9J2|RM44_HUMAN 39S ribosomal protein L44, mitochondrial OS=Homo sapiens OX=9606 GN=MRPL44 PE=1 SV=1	sp|Q9H9J2|RM44_HUMAN	38 kDa	0.99089	2	1		769446	793886	819162	2018507	997572	1033799	1398212	426486	306343	825557	619499	232146	786306	744645	1082417	573386	722994	311514	179670
1071	TRUE	Empty	sp|O94979|SC31A_HUMAN Protein transport protein Sec31A OS=Homo sapiens OX=9606 GN=SEC31A PE=1 SV=3	sp|O94979|SC31A_HUMAN	133 kDa	0.990636	2	1		1460858	1703957	1443798	541447	444772	525489	1205202	365618	260735	832571	702956	1615232	3086079	2981238	2747050	1068826	2506091	540211	880322
1072	TRUE	Empty	sp|P78344|IF4G2_HUMAN Eukaryotic translation initiation factor 4 gamma 2 OS=Homo sapiens OX=9606 GN=EIF4G2 PE=1 SV=1	sp|P78344|IF4G2_HUMAN	102 kDa	0.99053	2	1		1272564	967558	1124534	417289	289561	203132	448618	208664	205359	293420	310056	899303	2080756	2434147	1767771	1538382	2686420	560007	843972
1073	TRUE	Empty	sp|Q68CQ7|GL8D1_HUMAN Glycosyltransferase 8 domain-containing protein 1 OS=Homo sapiens OX=9606 GN=GLT8D1 PE=1 SV=2	sp|Q68CQ7|GL8D1_HUMAN	42 kDa	0.990504	2	1		1847502	2247992	2426350	478298	407742	220008	1165011	595991	920836	1885133	1116200	832829	3327329	2970923	2507897	2992967	9570342	932675	806099
1074	TRUE	Empty	sp|O43747|AP1G1_HUMAN AP-1 complex subunit gamma-1 OS=Homo sapiens OX=9606 GN=AP1G1 PE=1 SV=5	sp|O43747|AP1G1_HUMAN	91 kDa	0.990248	2	1		38170930	39888460	37876850	39692780	34461140	18286490	31702770	25249520	19795020	33814230	28096810	20140020	48364680	52561570	42166960	48565610	110587000	16889020	17857870
1075	TRUE	Empty	sp|Q13591|SEM5A_HUMAN Semaphorin-5A OS=Homo sapiens OX=9606 GN=SEMA5A PE=1 SV=3	sp|Q13591|SEM5A_HUMAN	121 kDa	0.989863	2	1		1381621	1721130	1681466	796552	888450	487926	995141	1024796	834727	1593972	1366637	1188731	3128977	3094942	2423627	900017	1796209	952166	959149
1076	TRUE	Empty	sp|P17858|PFKAL_HUMAN ATP-dependent 6-phosphofructokinase, liver type OS=Homo sapiens OX=9606 GN=PFKL PE=1 SV=6	sp|P17858|PFKAL_HUMAN	85 kDa	0.989495	2	1		189449	256021	212706	130100	133314	177672	123126	180335	160446	67702.3	95072.3	465261	539933	357747	759513	169724	430552	230968	171329
1077	TRUE	Empty	sp|Q9H3U1|UN45A_HUMAN Protein unc-45 homolog A OS=Homo sapiens OX=9606 GN=UNC45A PE=1 SV=1	sp|Q9H3U1|UN45A_HUMAN	103 kDa	0.989455	2	1		92245.2	18014.3	42207.8	101800	12951.3	9084.95	61749.1	17278.6	6033.56	35904.6	525.29	111844	167895	138907	42473	123366	77782.3	44330.7	79700
1078	TRUE	Empty	sp|Q8N3D4|EH1L1_HUMAN EH domain-binding protein 1-like protein 1 OS=Homo sapiens OX=9606 GN=EHBP1L1 PE=1 SV=2	sp|Q8N3D4|EH1L1_HUMAN	162 kDa	0.989401	2	1		2945009	2875059	3038888	1203935	762160	447522	1297726	278273	374712	1040344	441744	1756627	4166972	4563980	4309469	4799107	10516140	2117309	2475340
1079	TRUE	Empty	sp|Q9NP58|ABCB6_HUMAN ATP-binding cassette sub-family B member 6, mitochondrial OS=Homo sapiens OX=9606 GN=ABCB6 PE=1 SV=1	sp|Q9NP58|ABCB6_HUMAN	94 kDa	0.989341	2	1		Missing Value	Missing Value	Missing Value	Missing Value	Missing Value	Missing Value	Missing Value	Missing Value	Missing Value	Missing Value	Missing Value	Missing Value	Missing Value	Missing Value	Missing Value	Missing Value	Missing Value	Missing Value	Missing Value
1080	TRUE	Empty	sp|P53004|BIEA_HUMAN Biliverdin reductase A OS=Homo sapiens OX=9606 GN=BLVRA PE=1 SV=2	sp|P53004|BIEA_HUMAN	33 kDa	0.989246	2	1		852310	880651	365875	316514	360379	439897	524625	288428	370113	781876	499240	469492	689234	453203	517629	391384	1616017	334222	296443
1081	TRUE	Empty	sp|P62993|GRB2_HUMAN Growth factor receptor-bound protein 2 OS=Homo sapiens OX=9606 GN=GRB2 PE=1 SV=1	sp|P62993|GRB2_HUMAN	25 kDa	0.989166	2	1		1217870	1457394	1558053	771265	472068	488635	681187	730211	483258	1251451	994368	664837	1754795	1832306	1516605	2745853	4606075	1089637	877970
1082	TRUE	Empty	sp|Q9NSD5|S6A13_HUMAN Sodium- and chloride-dependent GABA transporter 2 OS=Homo sapiens OX=9606 GN=SLC6A13 PE=1 SV=3	sp|Q9NSD5|S6A13_HUMAN	68 kDa	0.988515	2	1		462760	505954	360213	237814	88590.5	139752	251452	68845.7	66930.9	259185	156307	156786	384390	290280	233916	361665	2666189	113262	142191
1083	TRUE	Empty	sp|Q06033|ITIH3_HUMAN Inter-alpha-trypsin inhibitor heavy chain H3 OS=Homo sapiens OX=9606 GN=ITIH3 PE=1 SV=2	sp|Q06033|ITIH3_HUMAN	100 kDa	0.999941	1	1		4687243	3513112	4400033	1369505	2010889	1404792	3022712	650102	528464	2290924	1400975	2282067	12461970	9931547	6579703	1989691	9790689	4730673	4246235
1084	TRUE	Empty	sp|Q93052|LPP_HUMAN Lipoma-preferred partner OS=Homo sapiens OX=9606 GN=LPP PE=1 SV=1	sp|Q93052|LPP_HUMAN	66 kDa	0.999927	1	1		596339	507195	638165	370011	259852	235777	473158	184132	122462	361655	332358	301060	832440	1069380	1085592	636922	1330401	518725	829152
1085	TRUE	Empty	sp|P84098|RL19_HUMAN 60S ribosomal protein L19 OS=Homo sapiens OX=9606 GN=RPL19 PE=1 SV=1	sp|P84098|RL19_HUMAN	23 kDa	0.999926	1	1		13405940	5695649	11218720	7952124	3575950	4000697	15112110	2110946	2048807	5539568	4262070	5612329	18767610	26070460	23517380	10963050	9467865	2610790	2102268
1086	TRUE	Empty	sp|Q96NT0|CC115_HUMAN Coiled-coil domain-containing protein 115 OS=Homo sapiens OX=9606 GN=CCDC115 PE=1 SV=1	sp|Q96NT0|CC115_HUMAN	20 kDa	0.999921	1	1		Missing Value	Missing Value	Missing Value	Missing Value	Missing Value	Missing Value	Missing Value	Missing Value	Missing Value	Missing Value	Missing Value	Missing Value	Missing Value	Missing Value	Missing Value	Missing Value	Missing Value	Missing Value	Missing Value
1087	TRUE	Empty	sp|P61106|RAB14_HUMAN Ras-related protein Rab-14 OS=Homo sapiens OX=9606 GN=RAB14 PE=1 SV=4	sp|P61106|RAB14_HUMAN	24 kDa	0.999921	1	1		6038984	6706304	7059531	5959586	3612592	2510227	4916393	2788032	2141660	4625409	3085283	4327520	8186600	9223267	7625008	6669772	17050970	5068003	6574295
1088	TRUE	Empty	sp|Q9NS15|LTBP3_HUMAN Latent-transforming growth factor beta-binding protein 3 OS=Homo sapiens OX=9606 GN=LTBP3 PE=1 SV=4	sp|Q9NS15|LTBP3_HUMAN	139 kDa	0.999921	1	1		450247	475940	512034	717661	324861	281533	890266	324075	199494	665008	503379	102093	463299	334785	342253	349563	1682402	98026.6	131197
1089	TRUE	Empty	sp|P51571|SSRD_HUMAN Translocon-associated protein subunit delta OS=Homo sapiens OX=9606 GN=SSR4 PE=1 SV=1	sp|P51571|SSRD_HUMAN	19 kDa	0.999908	1	1		35083630	37406910	33636120	54206420	27738490	27142780	39501790	19540540	17227330	24394040	21157150	24205600	41695990	54415970	45278590	46233380	62126890	18229050	21332720
1090	TRUE	Empty	sp|P08574|CY1_HUMAN Cytochrome c1, heme protein, mitochondrial OS=Homo sapiens OX=9606 GN=CYC1 PE=1 SV=3	sp|P08574|CY1_HUMAN	35 kDa	0.999907	1	1		9155284	9993349	9333748	18193500	10612610	11578820	15281150	4810349	3323706	9655560	7967663	5143248	12964740	11621200	12990860	8370363	10953830	3192440	2346378
1091	TRUE	Empty	sp|Q12983|BNIP3_HUMAN BCL2/adenovirus E1B 19 kDa protein-interacting protein 3 OS=Homo sapiens OX=9606 GN=BNIP3 PE=1 SV=3	sp|Q12983|BNIP3_HUMAN	28 kDa	0.999897	1	1		1058800	1074327	1366500	813474	365429	303787	564884	404359	194938	564028	255320	602462	2302160	2313163	3288316	812382	1845943	401746	394656
1092	TRUE	Empty	sp|O95299|NDUAA_HUMAN NADH dehydrogenase [ubiquinone] 1 alpha subcomplex subunit 10, mitochondrial OS=Homo sapiens OX=9606 GN=NDUFA10 PE=1 SV=1	sp|O95299|NDUAA_HUMAN	41 kDa	0.999893	1	1		1608579	2047233	1811771	4645523	1534857	2302470	4763881	772339	415861	1792163	1490933	677524	1655595	2178850	2237052	2434845	3154555	338362	246262
1093	TRUE	Empty	sp|Q16864|VATF_HUMAN V-type proton ATPase subunit F OS=Homo sapiens OX=9606 GN=ATP6V1F PE=1 SV=2	sp|Q16864|VATF_HUMAN	13 kDa	0.999891	1	1		1277462	1873172	2084906	465404	214584	219760	871548	560455	456165	1660042	906562	771625	3986937	3365289	2808660	2182213	5199207	773851	341874
1094	TRUE	Empty	sp|Q6NSJ5|LRC8E_HUMAN Volume-regulated anion channel subunit LRRC8E OS=Homo sapiens OX=9606 GN=LRRC8E PE=1 SV=2	sp|Q6NSJ5|LRC8E_HUMAN	90 kDa	0.999886	1	1		1985344	1857572	1926488	713368	556762	293489	416276	528571	502279	1172210	684660	1354927	4484021	3608338	3171370	2173459	6184317	1743702	1447547
1095	TRUE	Empty	sp|P35610|SOAT1_HUMAN Sterol O-acyltransferase 1 OS=Homo sapiens OX=9606 GN=SOAT1 PE=1 SV=3	sp|P35610|SOAT1_HUMAN	65 kDa	0.999884	1	1		9132143	10433320	9011197	11711550	6011279	4709322	7755313	5081096	4507759	5350889	5052946	4316373	7121680	7001229	6657575	18353290	26025360	8322883	8755169
1096	TRUE	Empty	sp|Q9H2U2|IPYR2_HUMAN Inorganic pyrophosphatase 2, mitochondrial OS=Homo sapiens OX=9606 GN=PPA2 PE=1 SV=2	sp|Q9H2U2|IPYR2_HUMAN	38 kDa	0.99988	1	1		364798	456367	637790	1370865	811810	784102	1596072	130873	185950	761405	488796	65102.6	478152	334627	456840	103032	468046	105824	58925.9
1097	TRUE	Empty	sp|Q9UFN0|NPS3A_HUMAN Protein NipSnap homolog 3A OS=Homo sapiens OX=9606 GN=NIPSNAP3A PE=1 SV=2	sp|Q9UFN0|NPS3A_HUMAN	28 kDa	0.999876	1	1		864442	516340	1065195	1133779	940244	1404111	1701598	432320	383367	1329219	1384943	687062	200633	171652	961175	365644	Missing Value	253331	233186
1098	TRUE	Empty	Group of sp|P63241|IF5A1_HUMAN Eukaryotic translation initiation factor 5A-1 OS=Homo sapiens OX=9606 GN=EIF5A PE=1 SV=2	sp|P63241|IF5A1_HUMAN (+2)		0.999875	1	1		9135473	11360340	10632320	6020586	3427951	3816712	6254054	4380078	4054589	6496455	5344677	7679089	13147800	13545150	11948170	17288480	18922080	8630693	9585012
1098.1	TRUE	Empty	sp|P63241|IF5A1_HUMAN Eukaryotic translation initiation factor 5A-1 OS=Homo sapiens OX=9606 GN=EIF5A PE=1 SV=2	sp|P63241|IF5A1_HUMAN	17 kDa	0.999875	1	1		9135473	11360340	10632320	6020586	3427951	3816712	6254054	4380078	4054589	6496455	5344677	7679089	13147800	13545150	11948170	17288480	18922080	8630693	9585012
1098.2	TRUE	Empty	sp|Q6IS14|IF5AL_HUMAN Eukaryotic translation initiation factor 5A-1-like OS=Homo sapiens OX=9606 GN=EIF5AL1 PE=2 SV=2	sp|Q6IS14|IF5AL_HUMAN	17 kDa	0.999875	1	1		9135473	11360340	10632320	6020586	3427951	3816712	6254054	4380078	4054589	6496455	5344677	7679089	13147800	13545150	11948170	17288480	18922080	8630693	9585012
1098.3	TRUE	Empty	sp|Q9GZV4|IF5A2_HUMAN Eukaryotic translation initiation factor 5A-2 OS=Homo sapiens OX=9606 GN=EIF5A2 PE=1 SV=3	sp|Q9GZV4|IF5A2_HUMAN	17 kDa	0.999875	1	1		9135473	11360340	10632320	6020586	3427951	3816712	6254054	4380078	4054589	6496455	5344677	7679089	13147800	13545150	11948170	17288480	18922080	8630693	9585012
1099	TRUE	Empty	sp|Q9P0L0|VAPA_HUMAN Vesicle-associated membrane protein-associated protein A OS=Homo sapiens OX=9606 GN=VAPA PE=1 SV=3	sp|Q9P0L0|VAPA_HUMAN	28 kDa	0.999873	1	1		5286310	44970.5	4802122	1024963	3716961	1633718	3404546	1252286	705768	2070519	1257675	2306430	9023375	6512373	9232345	986678	939205	6232770	8063874
1100	TRUE	Empty	Group of sp|P63167|DYL1_HUMAN Dynein light chain 1, cytoplasmic OS=Homo sapiens OX=9606 GN=DYNLL1 PE=1 SV=1	sp|P63167|DYL1_HUMAN (+1)		0.999871	1	1		12229950	13587080	12470440	3578802	2258251	2811968	5605112	3074219	2549654	7886996	5430454	6952930	19715010	20564580	16289720	14250440	34620390	5675149	4804965
1100.1	TRUE	Empty	sp|P63167|DYL1_HUMAN Dynein light chain 1, cytoplasmic OS=Homo sapiens OX=9606 GN=DYNLL1 PE=1 SV=1	sp|P63167|DYL1_HUMAN	10 kDa	0.999871	1	1		12229950	13587080	12470440	3578802	2258251	2811968	5605112	3074219	2549654	7886996	5430454	6952930	19715010	20564580	16289720	14250440	34620390	5675149	4804965
1100.2	TRUE	Empty	sp|Q96FJ2|DYL2_HUMAN Dynein light chain 2, cytoplasmic OS=Homo sapiens OX=9606 GN=DYNLL2 PE=1 SV=1	sp|Q96FJ2|DYL2_HUMAN	10 kDa	0.999871	1	1		12229950	13587080	12470440	3578802	2258251	2811968	5605112	3074219	2549654	7886996	5430454	6952930	19715010	20564580	16289720	14250440	34620390	5675149	4804965
1101	TRUE	Empty	Group of sp|O15194|CTDSL_HUMAN CTD small phosphatase-like protein OS=Homo sapiens OX=9606 GN=CTDSPL PE=1 SV=2	sp|O15194|CTDSL_HUMAN (+1)		0.99987	1	1		3106818	3785312	3260819	983818	374389	447069	886804	495727	335892	1017032	510617	1425940	5850241	6306937	5050355	4513108	15054760	1844778	1647408
1101.1	TRUE	Empty	sp|O15194|CTDSL_HUMAN CTD small phosphatase-like protein OS=Homo sapiens OX=9606 GN=CTDSPL PE=1 SV=2	sp|O15194|CTDSL_HUMAN	31 kDa	0.99987	1	1		3106818	3785312	3260819	983818	374389	447069	886804	495727	335892	1017032	510617	1425940	5850241	6306937	5050355	4513108	15054760	1844778	1647408
1101.2	TRUE	Empty	sp|Q9GZU7|CTDS1_HUMAN Carboxy-terminal domain RNA polymerase II polypeptide A small phosphatase 1 OS=Homo sapiens OX=9606 GN=CTDSP1 PE=1 SV=1	sp|Q9GZU7|CTDS1_HUMAN	29 kDa	0.99987	1	1		3106818	3785312	3260819	983818	374389	447069	886804	495727	335892	1017032	510617	1425940	5850241	6306937	5050355	4513108	15054760	1844778	1647408
1102	TRUE	Empty	Group of sp|P20339|RAB5A_HUMAN Ras-related protein Rab-5A OS=Homo sapiens OX=9606 GN=RAB5A PE=1 SV=2	sp|P20339|RAB5A_HUMAN (+2)		0.999867	1	1		58194010	68648090	63411830	31638680	10079990	19909980	43186910	15880230	15430540	42907860	30034050	25711800	98088510	92216560	69381510	77606960	293884000	25329130	31795490
1102.1	TRUE	Empty	sp|P20339|RAB5A_HUMAN Ras-related protein Rab-5A OS=Homo sapiens OX=9606 GN=RAB5A PE=1 SV=2	sp|P20339|RAB5A_HUMAN	24 kDa	0.999867	1	1		58194010	68648090	63411830	31638680	10079990	19909980	43186910	15880230	15430540	42907860	30034050	25711800	98088510	92216560	69381510	77606960	293884000	25329130	31795490
1102.2	TRUE	Empty	sp|P51148|RAB5C_HUMAN Ras-related protein Rab-5C OS=Homo sapiens OX=9606 GN=RAB5C PE=1 SV=2	sp|P51148|RAB5C_HUMAN	23 kDa	0.999867	1	1		58194010	68648090	63411830	31638680	10079990	19909980	43186910	15880230	15430540	42907860	30034050	25711800	98088510	92216560	69381510	77606960	293884000	25329130	31795490
1102.3	TRUE	Empty	sp|P61020|RAB5B_HUMAN Ras-related protein Rab-5B OS=Homo sapiens OX=9606 GN=RAB5B PE=1 SV=1	sp|P61020|RAB5B_HUMAN	24 kDa	0.999867	1	1		58194010	68648090	63411830	31638680	10079990	19909980	43186910	15880230	15430540	42907860	30034050	25711800	98088510	92216560	69381510	77606960	293884000	25329130	31795490
1103	TRUE	Empty	sp|O15127|SCAM2_HUMAN Secretory carrier-associated membrane protein 2 OS=Homo sapiens OX=9606 GN=SCAMP2 PE=1 SV=2	sp|O15127|SCAM2_HUMAN	37 kDa	0.999866	1	1		16555330	17264500	16593310	16163900	10469040	7408284	14264340	9238682	7602170	17370600	10749430	7408381	19273420	19979510	14979470	17476560	34861490	14737880	14442110
1104	TRUE	Empty	sp|P41221|WNT5A_HUMAN Protein Wnt-5a OS=Homo sapiens OX=9606 GN=WNT5A PE=1 SV=2	sp|P41221|WNT5A_HUMAN	42 kDa	0.999863	1	1		1398900	1251923	1409987	218328	121467	142446	235206	110151	121235	395715	204885	625500	3258918	3642667	2735991	1196643	5286705	1018316	1029141
1105	TRUE	Empty	sp|Q9H1C3|GL8D2_HUMAN Glycosyltransferase 8 domain-containing protein 2 OS=Homo sapiens OX=9606 GN=GLT8D2 PE=2 SV=1	sp|Q9H1C3|GL8D2_HUMAN	40 kDa	0.999854	1	1		1870297	1824846	2212299	185611	68600.6	85679.8	234310	1336450	1400249	2903773	2115285	346220	619524	830124	828325	4315449	10536620	191844	138313
1106	TRUE	Empty	sp|O00186|STXB3_HUMAN Syntaxin-binding protein 3 OS=Homo sapiens OX=9606 GN=STXBP3 PE=1 SV=2	sp|O00186|STXB3_HUMAN	68 kDa	0.999854	1	1		647094	713238	627206	386908	329930	137589	350817	117079	50598	212412	182855	547549	1115721	1154537	1104056	653418	1412623	528089	1049526
1107	TRUE	Empty	sp|Q9NXW2|DJB12_HUMAN DnaJ homolog subfamily B member 12 OS=Homo sapiens OX=9606 GN=DNAJB12 PE=1 SV=5	sp|Q9NXW2|DJB12_HUMAN	42 kDa	0.999853	1	1		1413667	1101113	995966	1024374	304975	282962	812448	259472	232031	418755	400486	606971	2757461	2341818	1875566	1322253	2605126	690392	1088344
1108	TRUE	Empty	sp|Q9UNF0|PACN2_HUMAN Protein kinase C and casein kinase substrate in neurons protein 2 OS=Homo sapiens OX=9606 GN=PACSIN2 PE=1 SV=2	sp|Q9UNF0|PACN2_HUMAN	56 kDa	0.999852	1	1		1346211	1615652	1426695	509101	568968	402476	672686	276908	284868	500364	336348	823951	2657812	1916631	1549181	2574722	4792236	1150657	1135194
1109	TRUE	Empty	sp|Q8N129|CNPY4_HUMAN Protein canopy homolog 4 OS=Homo sapiens OX=9606 GN=CNPY4 PE=2 SV=1	sp|Q8N129|CNPY4_HUMAN	28 kDa	0.999849	1	1		1485826	3663013	2704565	3842002	1386362	1323178	1307473	980831	471775	692121	617062	2662395	9058634	7520380	4890594	3381690	3189931	2529106	3065267
1110	TRUE	Empty	sp|O14653|GOSR2_HUMAN Golgi SNAP receptor complex member 2 OS=Homo sapiens OX=9606 GN=GOSR2 PE=1 SV=2	sp|O14653|GOSR2_HUMAN	25 kDa	0.999849	1	1		10333950	11535380	10068260	5678584	4934276	3254684	7280307	3931202	3710246	7107822	3727448	9012988	21004020	23297330	13965630	9777132	15979760	5969639	6281313
1111	TRUE	Empty	sp|Q8NBN3|TM87A_HUMAN Transmembrane protein 87A OS=Homo sapiens OX=9606 GN=TMEM87A PE=1 SV=3	sp|Q8NBN3|TM87A_HUMAN	63 kDa	0.999845	1	1		2881484	2907726	2287747	456945	356791	31344.2	439368	697526	638236	2369536	1149137	872411	2398641	2208540	1769093	4967271	15543770	2308657	2979632
1112	TRUE	Empty	sp|P50914|RL14_HUMAN 60S ribosomal protein L14 OS=Homo sapiens OX=9606 GN=RPL14 PE=1 SV=4	sp|P50914|RL14_HUMAN	23 kDa	0.999842	1	1		6192198	4873810	6925236	2934100	2457785	2063232	3820082	2175207	1680305	3858433	2917374	5274877	11822610	12056520	11605530	4037579	11799900	4057934	4335214
1113	TRUE	Empty	sp|Q96CS3|FAF2_HUMAN FAS-associated factor 2 OS=Homo sapiens OX=9606 GN=FAF2 PE=1 SV=2	sp|Q96CS3|FAF2_HUMAN	53 kDa	0.999841	1	1		10994070	11429630	11258180	13735970	9729617	7203807	13813740	4004366	2861436	5590066	4096594	4676079	14449170	17355580	14553090	15566200	35766100	4521256	5179078
1114	TRUE	Empty	sp|Q96S97|MYADM_HUMAN Myeloid-associated differentiation marker OS=Homo sapiens OX=9606 GN=MYADM PE=1 SV=2	sp|Q96S97|MYADM_HUMAN	35 kDa	0.999841	1	1		6640113	7636142	5958709	7168278	1221966	1354099	3351877	537839	577368	711966	627458	4207156	6560342	7495057	8804622	10007600	13605040	14205990	13269910
1115	TRUE	Empty	sp|P00734|THRB_HUMAN Prothrombin OS=Homo sapiens OX=9606 GN=F2 PE=1 SV=2	sp|P00734|THRB_HUMAN	70 kDa	0.999837	1	1		1052055	1195106	862700	817707	117944	277958	598848	349719	274049	550063	539788	468283	839535	894246	988826	1095186	2876129	1418811	950620
1116	TRUE	Empty	sp|P49368|TCPG_HUMAN T-complex protein 1 subunit gamma OS=Homo sapiens OX=9606 GN=CCT3 PE=1 SV=4	sp|P49368|TCPG_HUMAN	61 kDa	0.999836	1	1		574803	926220	643179	540156	177732	205903	526937	202281	70774.3	591872	395978	203354	505343	874179	951266	1150906	3591966	480367	830829
1117	TRUE	Empty	Group of sp|P02462|CO4A1_HUMAN Collagen alpha-1(IV) chain OS=Homo sapiens OX=9606 GN=COL4A1 PE=1 SV=4	sp|P02462|CO4A1_HUMAN (+1)		0.999832	1	1		1893258	2497959	2197611	850178	412333	220162	463914	424158	242119	524808	358338	1407435	5032327	5768515	2945436	2367186	5657711	3399626	4551140
1117.1	TRUE	Empty	sp|P02462|CO4A1_HUMAN Collagen alpha-1(IV) chain OS=Homo sapiens OX=9606 GN=COL4A1 PE=1 SV=4	sp|P02462|CO4A1_HUMAN	161 kDa	0.999832	1	1		1893258	2497959	2197611	850178	412333	220162	463914	424158	242119	524808	358338	1407435	5032327	5768515	2945436	2367186	5657711	3399626	4551140
1117.2	TRUE	Empty	sp|P29400|CO4A5_HUMAN Collagen alpha-5(IV) chain OS=Homo sapiens OX=9606 GN=COL4A5 PE=1 SV=2	sp|P29400|CO4A5_HUMAN	161 kDa	0.999832	1	1		1893258	2497959	2197611	850178	412333	220162	463914	424158	242119	524808	358338	1407435	5032327	5768515	2945436	2367186	5657711	3399626	4551140
1118	TRUE	Empty	sp|P49755|TMEDA_HUMAN Transmembrane emp24 domain-containing protein 10 OS=Homo sapiens OX=9606 GN=TMED10 PE=1 SV=2	sp|P49755|TMEDA_HUMAN	25 kDa	0.999829	1	1		19582760	20298400	20460330	15132250	11755110	6816724	16135390	9894824	10286330	18788800	13300180	9055760	32339920	33730760	21198630	25418890	88568730	13874040	15915380
1119	TRUE	Empty	sp|O95197|RTN3_HUMAN Reticulon-3 OS=Homo sapiens OX=9606 GN=RTN3 PE=1 SV=2	sp|O95197|RTN3_HUMAN	113 kDa	0.999819	1	1		58945560	60988610	55808310	34632100	25846040	18051910	36012930	14342880	15557810	23917670	16119270	43790250	119760600	107094200	82425460	56582630	153545600	27318520	37641370
1120	TRUE	Empty	sp|A5PLL7|TM189_HUMAN Transmembrane protein 189 OS=Homo sapiens OX=9606 GN=TMEM189 PE=1 SV=3	sp|A5PLL7|TM189_HUMAN	31 kDa	0.999819	1	1		983024	728490	880522	116451	68312.8	48264.2	92844.2	71314.4	32710.2	109878	82219.8	1014923	2580983	2410768	2074275	754090	2115643	488059	411296
1121	TRUE	Empty	sp|Q9Y3E5|PTH2_HUMAN Peptidyl-tRNA hydrolase 2, mitochondrial OS=Homo sapiens OX=9606 GN=PTRH2 PE=1 SV=1	sp|Q9Y3E5|PTH2_HUMAN	19 kDa	0.999817	1	1		873520	90307.8	761429	856147	565109	536100	943306	275575	385579	453710	319331	357834	1176478	801072	1178772	366751	112042	374051	596309
1122	TRUE	Empty	sp|P19823|ITIH2_HUMAN Inter-alpha-trypsin inhibitor heavy chain H2 OS=Homo sapiens OX=9606 GN=ITIH2 PE=1 SV=2	sp|P19823|ITIH2_HUMAN	106 kDa	0.999816	1	1		3920555	4207715	3702587	2273551	1480977	1095020	3337918	1865113	1284179	3850646	2734592	1587939	6316078	5228098	3557083	5221065	23671020	2112203	1192979
1123	TRUE	Empty	sp|Q8IWB7|WDFY1_HUMAN WD repeat and FYVE domain-containing protein 1 OS=Homo sapiens OX=9606 GN=WDFY1 PE=1 SV=1	sp|Q8IWB7|WDFY1_HUMAN	46 kDa	0.999815	1	1		5185565	6268842	5858302	2536442	1210730	1191316	2941752	1483054	1444885	4791552	2728000	2500926	11815910	10337970	7789730	5043916	23764770	1611092	1799926
1124	TRUE	Empty	sp|Q16658|FSCN1_HUMAN Fascin OS=Homo sapiens OX=9606 GN=FSCN1 PE=1 SV=3	sp|Q16658|FSCN1_HUMAN	55 kDa	0.999808	1	1		24473530	28392380	24770520	12295040	7760509	6624508	11533590	13005530	9688735	19125310	14419220	17277980	28803640	36715090	25158560	36696630	73004310	21789380	16907920
1125	TRUE	Empty	sp|O95140|MFN2_HUMAN Mitofusin-2 OS=Homo sapiens OX=9606 GN=MFN2 PE=1 SV=3	sp|O95140|MFN2_HUMAN	86 kDa	0.999804	1	1		1381568	1687302	1617627	1963122	1065266	1103734	1719855	422171	456448	1260030	968702	874792	1933336	2627910	1961431	1695801	2731138	655311	816680
1126	TRUE	Empty	sp|Q9UJU6|DBNL_HUMAN Drebrin-like protein OS=Homo sapiens OX=9606 GN=DBNL PE=1 SV=1	sp|Q9UJU6|DBNL_HUMAN	48 kDa	0.999798	1	1		373289	540623	509080	131655	110494	8959.53	116287	49947.8	73115.5	134016	80351.9	153071	858340	590902	514316	575586	2411605	199073	289334
1127	TRUE	Empty	sp|Q5T8D3|ACBD5_HUMAN Acyl-CoA-binding domain-containing protein 5 OS=Homo sapiens OX=9606 GN=ACBD5 PE=1 SV=1	sp|Q5T8D3|ACBD5_HUMAN	60 kDa	0.999794	1	1		793148	918551	625832	491309	261271	409471	479064	334516	233916	562425	356325	538488	1519807	1706539	1048707	998729	1009627	313225	395185
1128	TRUE	Empty	sp|O96008|TOM40_HUMAN Mitochondrial import receptor subunit TOM40 homolog OS=Homo sapiens OX=9606 GN=TOMM40 PE=1 SV=1	sp|O96008|TOM40_HUMAN	38 kDa	0.999791	1	1		2855068	2255272	2841436	4814571	2608896	2002435	3751586	686206	512551	2126306	1327096	784134	2531528	2916759	4005888	1407899	5227140	1287776	1312763
1129	TRUE	Empty	sp|O00471|EXOC5_HUMAN Exocyst complex component 5 OS=Homo sapiens OX=9606 GN=EXOC5 PE=1 SV=1	sp|O00471|EXOC5_HUMAN	82 kDa	0.999789	1	1		1925857	1829004	1650749	1353053	828680	613335	973647	713358	495198	850446	568246	1929680	3472538	3522041	3072339	2029964	3607823	1434360	1197733
1130	TRUE	Empty	sp|P18669|PGAM1_HUMAN Phosphoglycerate mutase 1 OS=Homo sapiens OX=9606 GN=PGAM1 PE=1 SV=2	sp|P18669|PGAM1_HUMAN	29 kDa	0.999789	1	1		2329068	2701072	2798505	1347973	538878	591659	1199243	618956	419032	1688164	1093833	1704470	5529536	6172764	4276390	1747631	5439488	1705447	2286787
1131	TRUE	Empty	sp|P60900|PSA6_HUMAN Proteasome subunit alpha type-6 OS=Homo sapiens OX=9606 GN=PSMA6 PE=1 SV=1	sp|P60900|PSA6_HUMAN	27 kDa	0.999789	1	1		574690	499616	508541	462640	353554	295645	569039	237081	170971	659015	275325	343640	730406	872416	583364	420771	930992	406077	556379
1132	TRUE	Empty	sp|P36021|MOT8_HUMAN Monocarboxylate transporter 8 OS=Homo sapiens OX=9606 GN=SLC16A2 PE=1 SV=2	sp|P36021|MOT8_HUMAN	60 kDa	0.999789	1	1		2649799	2985477	2939366	1564670	1072848	508449	1220299	546660	229704	912202	458362	1005933	3297691	2711746	2877788	3930239	11092540	6235590	6034013
1133	TRUE	Empty	sp|Q15363|TMED2_HUMAN Transmembrane emp24 domain-containing protein 2 OS=Homo sapiens OX=9606 GN=TMED2 PE=1 SV=1	sp|Q15363|TMED2_HUMAN	23 kDa	0.999787	1	1		9766918	9708403	10139390	7195412	5026165	3701551	7530187	4793593	5884823	11849350	6186368	6607575	11572420	12470990	8138447	15010310	26171380	6342394	7340474
1134	TRUE	Empty	sp|P30530|UFO_HUMAN Tyrosine-protein kinase receptor UFO OS=Homo sapiens OX=9606 GN=AXL PE=1 SV=4	sp|P30530|UFO_HUMAN	98 kDa	0.999786	1	1		2787098	3313057	2144728	2238241	815410	825403	1436358	393031	630361	743200	540524	1712641	2568547	4450315	4785716	6050499	7924921	3690983	2873204
1135	TRUE	Empty	sp|Q9UJ14|GGT7_HUMAN Glutathione hydrolase 7 OS=Homo sapiens OX=9606 GN=GGT7 PE=1 SV=2	sp|Q9UJ14|GGT7_HUMAN	70 kDa	0.999785	1	1		1009604	1110737	918606	2031668	1143663	816330	1354565	888406	695725	875917	856370	775569	729948	1144409	918196	1797795	1877799	660691	607553
1136	TRUE	Empty	sp|Q9UNN8|EPCR_HUMAN Endothelial protein C receptor OS=Homo sapiens OX=9606 GN=PROCR PE=1 SV=1	sp|Q9UNN8|EPCR_HUMAN	27 kDa	0.999785	1	1		1609105	1788336	1660147	1200919	547637	665174	910104	681859	431516	831404	719487	1003403	2293083	2872096	1966405	2390494	3188026	2633028	2769065
1137	TRUE	Empty	sp|Q9HBM0|VEZA_HUMAN Vezatin OS=Homo sapiens OX=9606 GN=VEZT PE=1 SV=3	sp|Q9HBM0|VEZA_HUMAN	89 kDa	0.999784	1	1		341485	437571	235561	301149	207572	99483.6	256233	91180.4	89525	108452	99171.6	82248.4	852425	775284	433939	693875	1107583	123430	63934.2
1138	TRUE	Empty	sp|Q8N4V1|MMGT1_HUMAN Membrane magnesium transporter 1 OS=Homo sapiens OX=9606 GN=MMGT1 PE=1 SV=1	sp|Q8N4V1|MMGT1_HUMAN	15 kDa	0.999784	1	1		3284253	3521480	3929916	5840762	2437319	2571442	4594125	631333	479822	830121	482909	290040	1128668	823766	2151580	7069964	21403810	2802164	1941381
1139	TRUE	Empty	sp|O00560|SDCB1_HUMAN Syntenin-1 OS=Homo sapiens OX=9606 GN=SDCBP PE=1 SV=1	sp|O00560|SDCB1_HUMAN	32 kDa	0.999778	1	1		3133790	3808867	3101388	1963775	988289	773979	1667894	1476858	1179765	2121367	1734919	2137990	2852659	3538332	2547505	4094998	6447502	3054436	3127689
1140	TRUE	Empty	sp|Q5RI15|COX20_HUMAN Cytochrome c oxidase assembly protein COX20, mitochondrial OS=Homo sapiens OX=9606 GN=COX20 PE=1 SV=2	sp|Q5RI15|COX20_HUMAN	13 kDa	0.999776	1	1		2333220	2303535	2095530	4050100	1883571	2141302	3147998	902003	504896	1698367	1129441	1197046	3872690	3849298	4856071	2190820	2743253	1157108	885671
1141	TRUE	Empty	Group of sp|P62891|RL39_HUMAN 60S ribosomal protein L39 OS=Homo sapiens OX=9606 GN=RPL39 PE=1 SV=2	sp|P62891|RL39_HUMAN (+1)		0.999774	1	1		4855639	5720335	5119697	1031120	700229	719757	1826712	443765	357508	913295	267282	3533747	10933420	10131500	7151526	6411176	18269790	1596829	1217600
1141.1	TRUE	Empty	sp|P62891|RL39_HUMAN 60S ribosomal protein L39 OS=Homo sapiens OX=9606 GN=RPL39 PE=1 SV=2	sp|P62891|RL39_HUMAN	6 kDa	0.999774	1	1		4855639	5720335	5119697	1031120	700229	719757	1826712	443765	357508	913295	267282	3533747	10933420	10131500	7151526	6411176	18269790	1596829	1217600
1141.2	TRUE	Empty	sp|Q59GN2|R39L5_HUMAN Putative 60S ribosomal protein L39-like 5 OS=Homo sapiens OX=9606 GN=RPL39P5 PE=5 SV=2	sp|Q59GN2|R39L5_HUMAN	6 kDa	0.999774	1	1		4855639	5720335	5119697	1031120	700229	719757	1826712	443765	357508	913295	267282	3533747	10933420	10131500	7151526	6411176	18269790	1596829	1217600
1142	TRUE	Empty	sp|Q9BT40|INP5K_HUMAN Inositol polyphosphate 5-phosphatase K OS=Homo sapiens OX=9606 GN=INPP5K PE=1 SV=3	sp|Q9BT40|INP5K_HUMAN	51 kDa	0.999772	1	1		230419	318610	233830	65613.2	8469.84	25339.5	45812.3	55616.3	114272	154413	114038	339580	378140	567835	390497	337226	575584	140001	125846
1143	TRUE	Empty	sp|Q9NUM4|T106B_HUMAN Transmembrane protein 106B OS=Homo sapiens OX=9606 GN=TMEM106B PE=1 SV=2	sp|Q9NUM4|T106B_HUMAN	31 kDa	0.999771	1	1		4897622	4485202	4344697	3324918	2245735	2102949	5305481	1551576	965455	4569310	3232778	1872210	8080474	7207272	4200837	6280844	20356020	1461039	1695449
1144	TRUE	Empty	sp|Q9P2X0|DPM3_HUMAN Dolichol-phosphate mannosyltransferase subunit 3 OS=Homo sapiens OX=9606 GN=DPM3 PE=1 SV=2	sp|Q9P2X0|DPM3_HUMAN	10 kDa	0.99977	1	1		879724	620228	1106079	643804	368112	269353	353957	203225	54422.3	160784	113124	469040	1848498	2054443	1545762	1269901	2189495	1183790	1147072
1145	TRUE	Empty	sp|Q9NR12|PDLI7_HUMAN PDZ and LIM domain protein 7 OS=Homo sapiens OX=9606 GN=PDLIM7 PE=1 SV=1	sp|Q9NR12|PDLI7_HUMAN	50 kDa	0.99977	1	1		1373363	822109	1102645	778701	285634	290109	559856	176836	137198	520874	431203	455833	1836746	1860211	1598589	1377852	1425626	923035	1201727
1146	TRUE	Empty	sp|Q6UWY0|ARSK_HUMAN Arylsulfatase K OS=Homo sapiens OX=9606 GN=ARSK PE=1 SV=1	sp|Q6UWY0|ARSK_HUMAN	61 kDa	0.999764	1	1		298039	30605.3	727131	99763.1	163954	25873.6	123052	250462	133594	351982	130739	9616.03	368586	219844	78941.2	128580	194881	207868	219680
1147	TRUE	Empty	sp|Q9NRZ5|PLCD_HUMAN 1-acyl-sn-glycerol-3-phosphate acyltransferase delta OS=Homo sapiens OX=9606 GN=AGPAT4 PE=1 SV=1	sp|Q9NRZ5|PLCD_HUMAN	44 kDa	0.999763	1	1		634660	608532	735426	195711	57620.7	110675	135356	162345	161417	127205	204690	326780	972633	1568075	969696	1464898	1644903	401530	453077
1148	TRUE	Empty	sp|Q99584|S10AD_HUMAN Protein S100-A13 OS=Homo sapiens OX=9606 GN=S100A13 PE=1 SV=1	sp|Q99584|S10AD_HUMAN	11 kDa	0.999762	1	1		2072202	2349560	2018767	962255	671214	482876	961266	474245	456792	964991	647197	2070555	3712084	3493702	2481124	2246368	5535416	1907161	1634280
1149	TRUE	Empty	sp|P54802|ANAG_HUMAN Alpha-N-acetylglucosaminidase OS=Homo sapiens OX=9606 GN=NAGLU PE=1 SV=2	sp|P54802|ANAG_HUMAN	82 kDa	0.999761	1	1		5887260	6083913	5735146	2687580	1227030	1631152	3362242	4532071	3919251	10025280	6549158	417311	4510423	3372324	1962594	9299133	33340280	3691408	3054979
1150	TRUE	Empty	sp|P82664|RT10_HUMAN 28S ribosomal protein S10, mitochondrial OS=Homo sapiens OX=9606 GN=MRPS10 PE=1 SV=2	sp|P82664|RT10_HUMAN	23 kDa	0.999761	1	1		526993	496002	474800	1514063	627400	741962	943933	361177	233811	715476	667426	336678	506063	692090	609092	361568	222816	157142	168965
1151	TRUE	Empty	sp|Q14257|RCN2_HUMAN Reticulocalbin-2 OS=Homo sapiens OX=9606 GN=RCN2 PE=1 SV=1	sp|Q14257|RCN2_HUMAN	37 kDa	0.999759	1	1		1342742	358045	1951611	969709	866075	582232	1278825	705271	318114	759993	410480	775095	2934670	2784132	2998229	1594305	2279462	2062179	1631610
1152	TRUE	Empty	sp|Q9NR83|S2A4R_HUMAN SLC2A4 regulator OS=Homo sapiens OX=9606 GN=SLC2A4RG PE=1 SV=4	sp|Q9NR83|S2A4R_HUMAN	41 kDa	0.999758	1	1		23331510	26829540	27727190	11490450	8720488	6483500	13185040	3991321	3519242	7311324	4843967	25146270	79151810	73485860	53767850	21298150	72522490	9574914	8289786
1153	TRUE	Empty	sp|Q16851|UGPA_HUMAN UTP--glucose-1-phosphate uridylyltransferase OS=Homo sapiens OX=9606 GN=UGP2 PE=1 SV=5	sp|Q16851|UGPA_HUMAN	57 kDa	0.999757	1	1		227510	264761	230163	122998	49223.3	43308.6	177822	66491	46567.4	189557	Missing Value	148663	704452	609142	538667	340465	1208560	214471	312044
1154	TRUE	Empty	sp|O00400|ACATN_HUMAN Acetyl-coenzyme A transporter 1 OS=Homo sapiens OX=9606 GN=SLC33A1 PE=1 SV=1	sp|O00400|ACATN_HUMAN	61 kDa	0.999754	1	1		892912	1019439	886874	962490	408712	465285	1111216	134377	85650.9	282402	150338	520029	3350869	3441433	2263044	255664	1514260	250492	204190
1155	TRUE	Empty	sp|Q16739|CEGT_HUMAN Ceramide glucosyltransferase OS=Homo sapiens OX=9606 GN=UGCG PE=1 SV=1	sp|Q16739|CEGT_HUMAN	45 kDa	0.999749	1	1		1761821	2191549	1671948	1053500	974972	387567	1046576	666079	580965	1221920	967710	1524309	3319797	3326755	2395391	1464018	3892598	484428	253824
1156	TRUE	Empty	sp|Q8IYB8|SUV3_HUMAN ATP-dependent RNA helicase SUPV3L1, mitochondrial OS=Homo sapiens OX=9606 GN=SUPV3L1 PE=1 SV=1	sp|Q8IYB8|SUV3_HUMAN	88 kDa	0.999747	1	1		87100.1	190035	80823.2	547258	130579	222587	308774	106132	106672	263529	280275	43118.4	90923.1	23210	161742	194059	82471.8	28183.9	21037.9
1157	TRUE	Empty	sp|Q9Y2C4|EXOG_HUMAN Nuclease EXOG, mitochondrial OS=Homo sapiens OX=9606 GN=EXOG PE=1 SV=2	sp|Q9Y2C4|EXOG_HUMAN	41 kDa	0.999745	1	1		762862	722070	570670	1429563	496585	746626	918517	425319	313666	766845	644416	251820	528428	820335	958680	992134	1040919	347661	219361
1158	TRUE	Empty	sp|Q9BQB6|VKOR1_HUMAN Vitamin K epoxide reductase complex subunit 1 OS=Homo sapiens OX=9606 GN=VKORC1 PE=1 SV=1	sp|Q9BQB6|VKOR1_HUMAN	18 kDa	0.999741	1	1		1615336	1711438	1548519	1843844	2009541	1064268	1738119	453232	429462	913656	649728	1811288	4063039	4238764	3859874	1585688	1650747	476090	546936
1159	TRUE	Empty	sp|Q9BSH4|TACO1_HUMAN Translational activator of cytochrome c oxidase 1 OS=Homo sapiens OX=9606 GN=TACO1 PE=1 SV=1	sp|Q9BSH4|TACO1_HUMAN	32 kDa	0.999741	1	1		590900	987872	432682	1576491	472815	743951	1335338	292308	152207	607899	703236	327868	1072140	968792	917422	459172	731246	193227	108881
1160	TRUE	Empty	sp|Q92900|RENT1_HUMAN Regulator of nonsense transcripts 1 OS=Homo sapiens OX=9606 GN=UPF1 PE=1 SV=2	sp|Q92900|RENT1_HUMAN	124 kDa	0.999737	1	1		116322	17850.6	217859	30344.3	76154.5	42878.7	65279.2	20890.2	34245	6133.88	69589.4	201652	113185	112602	315861	54314.8	119564	35089.6	17420
1161	TRUE	Empty	sp|Q15904|VAS1_HUMAN V-type proton ATPase subunit S1 OS=Homo sapiens OX=9606 GN=ATP6AP1 PE=1 SV=2	sp|Q15904|VAS1_HUMAN	52 kDa	0.999736	1	1		5257282	5012652	5040201	3359102	2210182	1168887	2213903	2113319	1772091	2191400	2149337	4852377	8877981	9976126	6321600	5469546	14362680	3424081	3621158
1162	TRUE	Empty	sp|Q9Y2R0|COA3_HUMAN Cytochrome c oxidase assembly factor 3 homolog, mitochondrial OS=Homo sapiens OX=9606 GN=COA3 PE=1 SV=1	sp|Q9Y2R0|COA3_HUMAN	12 kDa	0.999733	1	1		1588994	2007595	1858533	2961650	1234910	1633197	3250499	363535	396129	1452782	1565000	514110	3107985	2855570	3006110	1687897	3467566	285263	354222
1163	TRUE	Empty	sp|O95164|UBL3_HUMAN Ubiquitin-like protein 3 OS=Homo sapiens OX=9606 GN=UBL3 PE=1 SV=1	sp|O95164|UBL3_HUMAN	13 kDa	0.999729	1	1		Missing Value	131739	95098.5	37244.5	31294.5	39794.8	33640.3	30621.9	Missing Value	103963	42476.2	34961.6	207514	208112	27198.5	129990	298756	134234	158493
1164	TRUE	Empty	sp|P07225|PROS_HUMAN Vitamin K-dependent protein S OS=Homo sapiens OX=9606 GN=PROS1 PE=1 SV=1	sp|P07225|PROS_HUMAN	75 kDa	0.999724	1	1		431274	550202	385567	446790	306290	104733	286305	65007.2	91050.8	65114.3	102737	318038	1584205	1731218	1094244	227175	969014	400324	352809
1165	TRUE	Empty	sp|Q658P3|STEA3_HUMAN Metalloreductase STEAP3 OS=Homo sapiens OX=9606 GN=STEAP3 PE=1 SV=2	sp|Q658P3|STEA3_HUMAN	55 kDa	0.999724	1	1		130125	247546	236089	49820.3	Missing Value	Missing Value	Missing Value	98729	67618.6	99958.8	38537.5	100237	151174	220919	128963	230802	306313	586893	595547
1166	TRUE	Empty	sp|P30460|1B08_HUMAN HLA class I histocompatibility antigen, B-8 alpha chain OS=Homo sapiens OX=9606 GN=HLA-B PE=1 SV=1	sp|P30460|1B08_HUMAN	40 kDa	0.999723	1	1		2146988	3043740	2661451	3330717	1904037	1901221	4917289	420525	301631	990826	710341	918446	4351204	3547438	2683257	2614680	11955990	734241	903332
1167	TRUE	Empty	sp|O00161|SNP23_HUMAN Synaptosomal-associated protein 23 OS=Homo sapiens OX=9606 GN=SNAP23 PE=1 SV=1	sp|O00161|SNP23_HUMAN	23 kDa	0.999722	1	1		1915711	2661866	3195361	507235	363758	190780	678196	381736	336866	1310121	421695	396531	2671654	1679095	2191756	2603307	10817660	4448053	5187866
1168	TRUE	Empty	sp|Q8WV41|SNX33_HUMAN Sorting nexin-33 OS=Homo sapiens OX=9606 GN=SNX33 PE=1 SV=1	sp|Q8WV41|SNX33_HUMAN	65 kDa	0.99972	1	1		501571	536579	602733	115616	101488	27800	216801	72384.2	38123.3	124576	150400	288733	1223488	511259	641010	644788	2904838	162693	196507
1169	TRUE	Empty	sp|P09668|CATH_HUMAN Pro-cathepsin H OS=Homo sapiens OX=9606 GN=CTSH PE=1 SV=4	sp|P09668|CATH_HUMAN	37 kDa	0.999719	1	1		1676431	1515952	2041753	1455295	1302183	750375	2171260	2312290	1361257	3687386	2710892	301655	1222519	564354	964552	2262832	5403902	1324483	1323596
1170	TRUE	Empty	sp|O14579|COPE_HUMAN Coatomer subunit epsilon OS=Homo sapiens OX=9606 GN=COPE PE=1 SV=3	sp|O14579|COPE_HUMAN	34 kDa	0.999716	1	1		654163	708002	603655	230876	98018.6	109258	225201	158061	110860	273937	86502.8	702151	1436169	1462360	1060057	539218	962719	278819	298724
[truncated: 697 more rows]

## Sheet: Protein Results
Protein Annotation										Log2 Cyclic Loess Normalized Intensities																VPS54KO vs VPS54KO R										VPS53KO vs VPS53KO R
[truncated: 3,227 more rows]
